# Supplementary material for: Factors associated with IPV victimisation of women and perpetration by men in migrant communities of Nepal
Source: PLoS One. 2019 Jul 30;14(7):e0210258. doi: 10.1371/journal.pone.0210258 (PMC6667197; doi:10.1371/journal.pone.0210258)
Supplement: S3 Table — (CSV) [file pone.0210258.s003.csv]

index	cesdep	relcon	chtr	wksk	commnorms	wfrel	genattsi	unempstr	workshame	milcruel	milkind	mandec	difmony	borroweva	educ	marital	yrsmarried	living_arrangement	age	older	migratework	migratework12m	incomegeneration	ethnic	partnerage	q113	lifsat	cesd	hope	hung	pipv12	sipv12	emab12	pipv	sipv	psipv	empsipv12	health	health2	suicidal	quarrel	alcohol	alcohol12m	disability	q101	q102	q104	q105	q109
1	0	16	12	9	47	15	46	11	9	7	9	12	0	0	3	1	7	3	23	1	1	1	1	2	23	16	14	8	18	3	0	0	0	0	0	0	0	0	1	0	1	1	1	0	23	Janjati	Yes	Grade 10 (SLC)	CURRENTLY MARRIED
2	0	17	13	13	47	16	44	8	8	6	9	888	0	1	2	1	28	3	46	2	0	888	0	2	43	18	11	5	18	3	0	0	0	0	0	0	0	0	1	0	0	1	1	0	46	Janjati	Yes	Grade 8	CURRENTLY MARRIED
3	0	17	16	12	41	18	38	5	6	8	10	888	0	1	1	1	43	3	65	2	1	0	1	2	61	12	5	11	20	3	0	0	0	0	0	0	0	1	1	0	0	1	0	0	65	Janjati	Yes	Grade 1	CURRENTLY MARRIED
4	0	17	14	13	48	16	46	8	8	7	8	888	1	1	0	1	47	3	67	2	0	888	0	2	64	11	8	12	18	3	0	0	0	0	0	0	0	0	1	0	0	1	1	0	67	Janjati	No	0	CURRENTLY MARRIED
5	1	17	14	9	50	15	45	9	9	6	9	888	0	0	2	1	6	3	28	1	1	1	1	3	26	22	15	22	18	3	0	0	1	0	0	0	1	0	1	0	1	0	888	0	28	Chhetri	Yes	Grade 8	CURRENTLY MARRIED
6	0	18	17	7	50	15	47	9	8	7	9	12	0	0	2	1	31	2	50	2	1	0	0	3	46	19	10	7	18	3	0	0	1	1	0	1	1	0	1	0	0	1	1	1	50	Chhetri	Yes	Grade 8	CURRENTLY MARRIED
7	0	17	14	11	46	15	45	8	8	6	9	888	0	1	3	1	4	3	26	1	1	0	0	2	24	22	11	3	18	3	0	0	0	0	0	0	0	1	1	0	0	1	1	0	26	Janjati	Yes	Bachelors started	CURRENTLY MARRIED
8	0	18	17	7	45	18	39	9	8	6	10	12	0	1	3	1	30	3	48	2	0	888	1	2	46	18	11	7	20	3	0	0	0	0	0	0	0	0	1	0	0	0	888	0	48	Janjati	Yes	Bachelors completed	CURRENTLY MARRIED
9	0	19	20	19	52	15	48	11	11	7	9	11	1	1	2	1	2	3	21	1	1	0	1	1	17	19	12	18	18	3	0	0	0	1	0	1	0	1	1	0	0	1	1	0	21	Dalit	Yes	Grade 9	CURRENTLY MARRIED
10	0	17	16	11	46	15	43	8	8	7	9	888	0	0	2	1	4	3	24	1	1	0	1	2	23	20	10	10	19	3	0	0	0	0	0	0	0	0	1	0	0	1	1	0	24	Janjati	Yes	Grade 8	CURRENTLY MARRIED
11	0	17	15	7	51	15	45	9	9	6	9	888	0	1	0	1	51	4	67	2	0	888	0	2	45	16	8	11	18	3	0	0	0	1	0	1	0	0	1	0	1	1	1	0	67	Janjati	No	0	CURRENTLY MARRIED
12	0	17	14	7	48	15	46	9	8	6	9	12	0	0	3	1	6	3	29	1	1	1	1	2	21	23	7	10	18	3	0	0	0	0	0	0	0	0	1	0	0	0	888	0	29	Janjati	Yes	Bachelors completed	CURRENTLY MARRIED
13	0	17	12	7	47	15	45	8	8	6	9	888	0	0	1	1	35	3	56	2	1	0	0	2	57	20	11	8	18	3	0	0	0	0	0	0	0	0	1	0	0	1	1	0	56	Janjati	Yes	Grade 5	CURRENTLY MARRIED
14	0	18	16	9	48	15	47	11	9	6	9	10	0	0	3	1	1	3	24	1	1	1	0	1	19	23	14	15	17	3	0	0	0	0	0	0	0	0	1	0	0	1	1	0	24	Dalit	Yes	Grade 10 (SLC)	CURRENTLY MARRIED
15	0	19	18	7	46	18	34	10	9	8	8	888	0	1	1	1	25	5	44	2	1	1	0	1	40	19	13	12	19	3	0	0	0	0	0	0	0	0	1	0	1	1	1	0	44	Dalit	Yes	Grade 2	CURRENTLY MARRIED
16	0	18	16	13	49	15	45	10	12	7	8	888	0	0	2	1	1	3	20	1	0	888	1	2	16	19	12	7	18	4	0	0	0	0	0	0	0	0	1	0	1	1	1	0	20	Janjati	Yes	Grade 9	CURRENTLY MARRIED
17	0	21	14	16	50	15	46	10	8	6	9	8	0	0	2	1	3	3	20	1	1	0	1	1	20	17	8	7	18	3	0	0	0	0	0	0	0	0	1	0	0	0	888	0	20	Dalit	Yes	Grade 7	CURRENTLY MARRIED
18	1	17	17	9	55	15	46	9	9	6	9	888	0	1	1	1	23	1	41	2	1	0	1	1	39	18	12	25	18	3	0	0	1	1	0	1	1	0	1	0	0	1	1	0	41	Dalit	Yes	Grade 4	CURRENTLY MARRIED
19	0	17	14	9	47	15	43	8	8	6	9	888	0	1	3	1	6	1	27	1	1	0	1	2	24	21	11	6	18	3	0	0	0	0	0	0	0	1	1	0	0	1	1	0	27	Janjati	Yes	Grade 10 (SLC)	CURRENTLY MARRIED
20	0	18	16	9	47	18	45	8	9	6	11	12	0	0	1	1	35	1	56	2	1	0	0	2	66	21	9	12	18	3	0	0	1	0	0	0	1	0	1	0	1	1	1	0	56	Janjati	Yes	Grade 3	CURRENTLY MARRIED
21	0	17	15	13	52	16	43	10	9	7	9	12	0	1	3	1	20	3	38	1	0	888	1	4	35	18	10	6	19	3	0	0	1	1	0	1	1	0	1	0	1	0	888	0	38	Brahmin	Yes	Grade 12 (10+1)	CURRENTLY MARRIED
22	0	16	15	7	47	17	43	4	5	7	10	12	0	0	0	1	41	1	65	2	1	0	0	4	57	24	8	11	18	3	0	0	0	0	0	0	0	0	1	0	0	0	888	0	65	Brahmin	No	0	CURRENTLY MARRIED
23	0	17	14	7	47	16	43	12	10	7	10	888	0	0	3	1	2	3	25	1	1	0	0	2	24	23	10	17	18	3	0	0	0	0	0	0	0	0	1	0	0	0	888	0	25	Janjati	Yes	Grade 12 (10+1)	CURRENTLY MARRIED
24	0	16	16	7	46	15	45	9	8	6	9	12	0	1	0	1	40	1	59	2	1	0	0	2	56	19	8	5	18	3	0	0	0	0	0	0	0	1	1	0	0	1	1	0	59	Janjati	No	0	CURRENTLY MARRIED
25	1	18	14	14	49	16	46	12	11	6	9	888	0	1	3	1	3	3	28	1	0	888	1	2	23	25	13	22	19	3	0	0	0	0	0	0	0	0	1	0	0	1	1	0	28	Janjati	Yes	Grade 10 (SLC)	CURRENTLY MARRIED
26	0	14	15	7	52	17	40	11	10	7	10	888	1	0	0	1	40	1	63	2	1	0	0	2	69	23	12	13	17	3	0	0	0	0	0	0	0	0	1	0	1	1	1	0	63	Janjati	No	0	CURRENTLY MARRIED
27	0	18	16	7	47	19	44	12	11	6	11	12	0	1	3	1	25	1	48	1	1	0	1	3	42	23	13	10	18	3	1	0	1	1	0	1	1	0	1	0	1	1	1	0	48	Chhetri	Yes	Grade 10 (SLC)	CURRENTLY MARRIED
28	0	17	15	7	49	14	46	4	4	6	9	888	0	0	0	1	60	5	75	2	1	0	0	3	76	15	11	12	18	3	0	0	0	0	0	0	0	0	1	0	0	1	1	0	75	Chhetri	No	0	CURRENTLY MARRIED
29	0	18	13	10	47	17	37	9	8	5	11	888	0	0	3	1	5	3	26	1	1	1	0	2	22	21	11	15	19	3	0	0	0	0	0	0	0	0	1	0	0	1	1	0	26	Janjati	Yes	Grade 12 (10+1)	CURRENTLY MARRIED
30	0	18	14	9	46	17	46	8	5	6	10	888	0	1	1	1	37	1	57	2	1	0	1	2	55	20	4	2	19	3	0	0	0	0	0	0	0	0	1	0	0	1	0	0	57	Janjati	Yes	Grade 5	CURRENTLY MARRIED
31	0	17	14	11	46	15	45	11	10	7	9	888	0	0	3	1	3	3	25	1	1	0	1	2	21	22	13	6	18	3	0	0	0	0	0	0	0	1	1	0	0	1	1	0	25	Janjati	Yes	Grade 10 (SLC)	CURRENTLY MARRIED
32	0	18	18	7	49	14	45	8	8	7	8	888	0	1	0	1	50	1	86	2	0	888	0	2	66	25	8	15	18	3	0	0	0	0	0	0	0	0	1	0	1	1	0	1	86	Janjati	No	0	CURRENTLY MARRIED
33	0	17	17	12	49	15	45	11	9	8	9	888	0	0	3	1	1	3	19	1	1	1	1	3	16	18	12	17	18	3	0	0	0	0	0	0	0	0	1	0	0	1	1	0	19	Chhetri	Yes	Grade 12 (10+1)	CURRENTLY MARRIED
34	0	18	18	13	47	19	35	9	9	6	10	888	1	1	1	1	25	1	57	2	0	888	1	3	47	32	12	7	20	3	0	0	0	0	0	0	0	0	1	0	0	1	1	0	57	Chhetri	Yes	Grade 2	CURRENTLY MARRIED
35	0	17	14	9	47	15	46	9	8	6	9	888	0	0	3	1	4	3	26	1	1	0	0	3	22	22	12	9	18	3	0	0	0	0	0	0	0	0	1	0	0	1	1	0	26	Chhetri	Yes	Grade 12 (10+1)	CURRENTLY MARRIED
36	0	17	19	7	45	18	37	11	9	7	10	12	0	1	1	1	32	1	51	2	1	0	0	5	50	19	11	15	18	3	0	0	0	0	0	0	0	0	1	0	0	1	1	0	51	Other	Yes	Grade 5	CURRENTLY MARRIED
37	0	19	15	9	52	19	45	12	9	6	11	888	0	1	0	1	31	1	55	2	0	888	1	2	54	24	9	12	18	3	0	0	0	0	0	0	0	1	1	0	0	1	0	0	55	Janjati	No	0	CURRENTLY MARRIED
38	0	19	14	10	45	16	40	10	10	8	10	888	0	0	3	1	2	3	22	1	0	888	0	2	19	20	11	10	19	3	0	0	0	0	0	0	0	0	1	0	1	1	0	0	22	Janjati	Yes	Grade 10 (SLC)	CURRENTLY MARRIED
39	0	17	15	7	44	15	43	9	8	6	9	888	0	0	2	1	26	3	48	2	1	0	0	2	41	21	9	9	16	3	0	0	0	1	0	1	0	1	1	0	1	1	0	0	48	Janjati	Yes	Grade 8	CURRENTLY MARRIED
40	0	16	12	7	49	20	44	4	4	6	12	888	0	0	2	1	18	3	37	1	0	888	1	2	32	19	7	6	18	3	0	0	0	0	0	0	0	1	1	0	0	1	1	0	37	Janjati	Yes	Grade 8	CURRENTLY MARRIED
41	0	17	18	9	58	16	51	9	8	7	9	888	0	0	0	1	56	1	74	2	0	888	0	2	70	18	10	13	19	3	0	0	0	1	0	1	0	0	1	0	1	1	1	1	74	Janjati	No	0	CURRENTLY MARRIED
42	0	17	13	9	49	17	37	11	10	5	10	12	0	0	2	1	10	3	28	1	1	0	1	2	29	18	10	5	19	3	0	0	0	0	0	0	0	0	1	0	0	1	1	0	28	Janjati	Yes	Grade 9	CURRENTLY MARRIED
43	0	17	15	12	47	19	45	4	5	6	12	12	0	1	1	1	43	3	62	2	1	0	1	2	58	19	6	11	18	3	0	0	0	0	0	0	0	1	1	0	0	1	0	0	62	Janjati	Yes	Grade 3	CURRENTLY MARRIED
44	0	18	17	16	51	18	42	8	8	6	9	10	0	1	3	1	22	1	41	1	1	0	1	2	40	19	10	7	19	3	0	0	0	0	0	0	0	0	1	0	1	1	1	0	41	Janjati	Yes	Grade 10 (SLC)	CURRENTLY MARRIED
45	0	18	17	15	50	19	37	7	7	7	8	888	0	1	1	1	7	1	23	1	0	888	1	2	24	16	9	8	20	3	0	0	0	0	0	0	0	0	1	0	1	0	888	0	23	Janjati	Yes	Grade 3	CURRENTLY MARRIED
46	0	18	21	14	47	15	48	6	8	7	9	888	0	1	1	1	25	1	48	2	0	888	1	2	45	23	8	11	17	3	0	0	1	0	0	0	1	0	1	0	0	1	0	0	48	Janjati	Yes	Grade 5	CURRENTLY MARRIED
47	1	17	23	7	48	17	47	12	12	9	9	8	0	1	0	1	43	1	71	2	0	888	0	2	60	28	12	24	18	3	1	0	1	1	0	1	1	0	0	0	1	1	1	1	71	Janjati	No	0	CURRENTLY MARRIED
48	0	19	18	18	50	18	49	10	8	8	9	11	0	0	2	1	8	3	26	1	1	0	1	3	24	18	10	10	17	3	0	0	0	0	0	0	0	1	1	0	1	0	888	0	26	Chhetri	Yes	Grade 6	CURRENTLY MARRIED
49	0	17	17	13	48	19	35	8	7	6	10	888	0	0	1	1	27	3	46	2	0	888	1	3	47	19	10	12	20	3	0	0	0	0	0	0	0	0	1	0	1	0	888	0	46	Chhetri	Yes	Grade 2	CURRENTLY MARRIED
50	0	18	18	7	47	18	47	9	8	6	10	12	0	0	3	1	23	3	43	1	1	0	1	2	38	20	8	11	19	3	0	0	1	1	0	1	1	0	1	0	1	1	1	0	43	Janjati	Yes	Grade 12 (10+1)	CURRENTLY MARRIED
51	0	17	16	13	47	15	45	9	8	6	9	11	0	0	0	1	39	1	64	2	0	888	1	2	62	25	10	8	18	3	0	0	0	1	0	1	0	0	1	0	1	1	1	0	64	Janjati	No	0	CURRENTLY MARRIED
52	0	17	14	16	45	15	40	12	10	7	9	12	0	1	3	1	2	1	29	1	1	0	0	3	18	27	10	10	19	3	0	0	0	0	0	0	0	1	1	0	0	0	888	0	29	Chhetri	Yes	Grade 10 (SLC)	CURRENTLY MARRIED
53	0	17	18	7	47	15	43	8	8	6	8	888	0	0	0	1	31	3	52	2	1	0	1	3	45	21	8	7	18	3	0	0	0	0	0	0	0	0	1	0	0	1	1	0	52	Chhetri	No	0	CURRENTLY MARRIED
54	0	888	17	9	53	19	37	10	8	7	10	888	0	1	3	1	5	1	28	1	0	888	1	3	26	23	12	11	19	3	1	0	1	1	0	1	1	0	1	0	1	0	888	0	28	Chhetri	Yes	Bachelors started	CURRENTLY MARRIED
55	0	19	27	7	48	13	47	10	6	6	9	888	0	1	3	1	28	3	48	2	0	888	1	3	48	20	16	12	18	3	0	0	1	1	0	1	1	0	0	0	1	1	1	0	48	Chhetri	Yes	Grade 10 (SLC)	CURRENTLY MARRIED
56	1	18	12	7	48	18	41	12	12	6	9	888	1	1	2	1	22	1	44	1	0	888	0	3	43	22	16	22	17	4	0	0	0	0	0	0	0	0	0	1	0	0	888	0	44	Chhetri	Yes	Grade 9	CURRENTLY MARRIED
57	0	17	14	11	48	15	44	7	8	6	9	8	0	0	3	1	5	3	25	1	1	1	1	3	24	20	12	5	20	3	0	0	0	0	0	0	0	0	1	0	0	1	1	0	25	Chhetri	Yes	Grade 12 (10+1)	CURRENTLY MARRIED
58	0	17	13	7	52	16	40	6	7	6	9	12	0	0	3	1	15	3	33	2	0	888	1	3	30	18	12	6	19	3	0	0	0	0	0	0	0	1	1	0	0	0	888	0	33	Chhetri	Yes	Bachelors completed	CURRENTLY MARRIED
59	0	18	16	14	47	18	36	9	10	6	11	12	0	1	2	1	9	1	34	1	1	1	1	3	30	25	10	6	18	3	0	0	0	0	0	0	0	1	1	0	0	0	888	0	34	Chhetri	Yes	Grade 9	CURRENTLY MARRIED
60	0	17	14	9	50	15	46	8	8	6	9	888	0	0	0	1	44	3	66	2	0	888	0	3	58	22	10	6	18	3	0	0	0	0	0	0	0	0	1	0	0	0	888	0	66	Chhetri	No	0	CURRENTLY MARRIED
61	0	20	18	11	50	17	43	10	10	7	9	12	0	1	1	1	37	1	55	2	1	1	1	3	52	18	7	6	21	3	0	0	0	0	0	0	0	1	1	0	0	1	1	0	55	Chhetri	Yes	Grade 4	CURRENTLY MARRIED
62	0	17	24	7	46	19	44	9	8	6	9	12	0	1	0	1	46	1	66	2	1	0	0	2	68	20	8	6	18	3	0	0	0	0	0	0	0	0	1	0	1	1	1	0	66	Janjati	No	0	CURRENTLY MARRIED
63	0	17	13	17	47	16	44	11	11	7	9	12	0	0	3	1	5	3	26	1	1	0	0	3	24	21	9	6	18	3	0	0	0	0	0	0	0	0	1	0	0	0	888	0	26	Chhetri	Yes	Grade 10 (SLC)	CURRENTLY MARRIED
64	0	18	13	11	46	15	45	8	8	6	9	888	0	0	3	1	34	3	52	2	1	0	1	3	50	18	9	4	18	3	0	0	0	0	0	0	0	0	1	0	0	1	1	0	52	Chhetri	Yes	Grade 10 (SLC)	CURRENTLY MARRIED
65	1	17	19	16	44	15	43	11	10	6	9	888	0	1	2	1	19	3	42	1	1	0	0	1	36	23	16	31	18	3	0	0	0	0	0	0	0	1	1	0	0	1	1	0	42	Dalit	Yes	Grade 7	CURRENTLY MARRIED
66	0	18	16	7	48	17	45	9	7	8	10	888	0	0	2	1	29	1	50	1	1	0	0	3	45	22	10	9	21	3	0	0	0	0	0	0	0	1	1	0	0	0	888	0	50	Chhetri	Yes	Grade 9	CURRENTLY MARRIED
67	0	17	20	11	49	15	47	9	8	6	6	12	0	0	1	1	36	1	56	2	1	0	1	3	52	20	9	11	18	3	0	0	0	0	0	0	0	0	1	0	1	1	1	1	56	Chhetri	Yes	Grade 4	CURRENTLY MARRIED
68	0	17	18	11	48	16	45	12	11	7	9	888	0	1	1	1	52	3	67	2	0	888	0	4	64	15	8	12	18	3	0	0	0	0	0	0	0	0	1	0	0	0	888	0	67	Brahmin	Yes	Grade 2	CURRENTLY MARRIED
69	0	17	14	7	51	18	43	4	7	6	9	888	0	0	3	1	8	3	31	1	1	0	1	4	28	23	12	3	18	3	0	0	0	0	0	0	0	0	1	0	0	0	888	0	31	Brahmin	Yes	Grade 12 (10+1)	CURRENTLY MARRIED
70	0	17	15	7	48	15	43	9	8	6	9	12	0	1	2	1	41	1	63	2	0	888	0	4	55	22	8	5	18	3	0	0	0	0	0	0	0	1	1	0	0	0	888	0	63	Brahmin	Yes	Grade 7	CURRENTLY MARRIED
71	0	17	14	7	47	15	44	8	8	6	9	888	0	0	3	1	3	3	21	1	0	888	0	2	19	18	10	6	18	3	0	0	0	0	0	0	0	0	1	0	0	1	1	0	21	Janjati	Yes	Grade 12 (10+1)	CURRENTLY MARRIED
72	0	17	13	9	47	20	45	12	8	6	9	888	1	1	1	1	32	3	50	2	0	888	1	2	50	18	11	5	18	3	0	0	0	0	0	0	0	0	1	0	0	1	1	0	50	Janjati	Yes	Grade 3	CURRENTLY MARRIED
73	0	18	20	7	48	15	44	10	12	7	9	8	1	1	2	1	23	1	59	2	1	0	1	4	47	36	8	6	19	3	0	0	0	0	0	0	0	0	1	0	0	0	888	0	59	Brahmin	Yes	Grade 8	CURRENTLY MARRIED
74	0	17	14	7	47	15	46	8	8	6	9	888	0	1	0	1	67	1	78	2	0	888	0	3	76	11	11	10	18	3	0	0	0	0	0	0	0	0	1	0	0	0	888	0	78	Chhetri	No	0	CURRENTLY MARRIED
75	0	17	15	15	51	16	45	11	10	7	9	12	0	0	3	1	9	1	31	1	1	0	0	4	27	22	11	7	19	3	0	0	0	0	0	0	0	0	1	0	0	0	888	0	31	Brahmin	Yes	Grade 10 (SLC)	CURRENTLY MARRIED
76	0	17	14	7	47	15	46	4	8	6	9	8	0	0	0	1	47	1	77	2	1	0	0	4	68	29	10	10	18	3	0	0	0	0	0	0	0	0	1	0	0	0	888	0	77	Brahmin	No	0	CURRENTLY MARRIED
77	0	17	12	13	46	16	45	10	9	7	9	888	0	1	1	1	30	1	45	1	1	0	1	2	34	15	11	6	18	3	0	0	0	0	0	0	0	1	1	0	0	1	1	0	45	Janjati	Yes	Grade 2	CURRENTLY MARRIED
78	0	18	17	7	46	15	43	9	9	8	9	888	0	0	2	1	18	1	42	1	1	0	0	3	37	24	7	6	18	3	0	0	0	0	0	0	0	1	1	0	0	1	0	0	42	Chhetri	Yes	Grade 9	CURRENTLY MARRIED
79	0	17	25	7	47	15	48	11	10	888	888	888	0	0	0	1	25	1	51	2	1	0	1	3	45	26	11	12	18	3	0	0	1	0	0	0	1	0	1	0	0	1	1	0	51	Chhetri	No	0	CURRENTLY MARRIED
80	0	18	16	13	48	17	46	9	8	6	9	12	0	1	3	1	5	1	25	1	1	0	1	2	21	20	9	8	18	3	0	0	0	0	0	0	0	1	1	0	0	1	1	0	25	Janjati	Yes	Grade 10 (SLC)	CURRENTLY MARRIED
81	0	16	19	11	47	17	46	9	8	6	9	12	0	1	0	1	47	3	66	2	0	888	0	2	62	19	11	10	18	3	0	0	0	0	0	0	0	0	1	0	0	1	1	1	66	Janjati	No	0	CURRENTLY MARRIED
82	0	15	14	11	44	14	41	11	11	4	10	12	0	0	3	1	3	3	34	1	1	0	0	3	27	31	18	11	19	3	0	0	0	1	0	1	0	1	1	0	0	0	888	0	34	Chhetri	Yes	Grade 10 (SLC)	CURRENTLY MARRIED
83	0	18	17	13	46	15	45	11	9	7	9	888	0	1	1	1	28	3	47	1	0	888	1	2	40	19	11	12	18	3	0	0	0	0	0	0	0	0	1	1	0	1	1	0	47	Janjati	Yes	Grade 4	CURRENTLY MARRIED
84	0	17	16	11	48	15	45	9	8	6	9	888	0	0	1	1	60	3	74	2	1	0	0	2	74	14	8	12	18	3	0	0	0	0	0	0	0	1	1	0	1	1	1	0	74	Janjati	Yes	Grade 5	CURRENTLY MARRIED
85	0	17	13	7	49	15	45	4	4	6	9	12	0	0	2	1	6	1	21	1	0	888	1	3	19	15	10	3	19	3	0	0	0	0	0	0	0	1	1	0	0	1	1	0	21	Chhetri	Yes	Grade 8	CURRENTLY MARRIED
86	0	18	17	7	48	15	45	9	8	7	8	888	0	0	0	2	53	5	73	2	1	0	0	3	32	25	8	11	18	3	0	0	0	0	0	0	0	1	1	0	0	0	888	1	73	Chhetri	No	0	PREVIOUSLY MARRIED
87	0	888	16	13	48	888	45	9	8	888	888	10	0	1	3	3	888	888	23	1	0	888	1	4	888	888	14	18	20	3	888	888	888	888	888	888	888	0	1	0	0	0	888	0	23	Brahmin	Yes	Post graduate studies started/completed	NEVER MARRIED
88	0	17	16	7	47	15	45	8	8	6	9	888	0	1	0	2	68	3	87	2	1	0	0	4	55	19	11	16	18	3	0	0	0	0	0	0	0	0	1	0	0	0	888	0	87	Brahmin	No	0	PREVIOUSLY MARRIED
89	0	18	14	14	55	16	43	8	10	6	9	12	0	1	3	1	23	3	41	1	0	888	1	3	38	18	10	5	18	3	0	0	1	1	0	1	1	0	1	0	1	1	1	0	41	Chhetri	Yes	Grade 10 (SLC)	CURRENTLY MARRIED
90	0	18	15	7	47	15	45	8	8	6	9	8	0	0	0	1	55	3	77	2	1	0	0	3	69	22	12	8	18	3	0	0	0	0	0	0	0	0	1	0	0	1	1	0	77	Chhetri	No	0	CURRENTLY MARRIED
91	0	18	14	18	48	15	46	11	8	6	9	12	0	0	2	1	2	3	29	1	1	0	1	2	26	27	8	8	18	3	0	0	0	0	0	0	0	0	1	0	0	1	1	0	29	Janjati	Yes	Grade 6	CURRENTLY MARRIED
92	0	17	19	7	50	16	48	8	8	7	9	888	1	1	0	1	47	3	69	2	1	0	0	2	60	22	12	18	18	3	0	0	0	0	0	0	0	0	1	0	0	1	1	0	69	Janjati	No	0	CURRENTLY MARRIED
93	0	17	13	7	47	15	45	8	8	6	9	888	0	0	3	1	18	3	38	1	1	1	1	4	34	20	8	0	18	3	0	0	0	0	0	0	0	0	1	0	0	0	888	0	38	Brahmin	Yes	Bachelors completed	CURRENTLY MARRIED
94	0	17	14	7	49	15	46	8	8	6	9	8	0	0	3	1	2	3	25	1	1	1	0	3	23	23	8	4	18	3	0	0	0	0	0	0	0	0	1	0	0	1	1	0	25	Chhetri	Yes	Grade 10 (SLC)	CURRENTLY MARRIED
95	0	18	19	13	47	15	47	12	10	6	9	888	0	1	0	1	30	1	66	2	1	0	0	3	50	36	10	12	18	3	0	0	0	0	0	0	0	0	1	0	1	0	888	0	66	Chhetri	No	0	CURRENTLY MARRIED
96	0	17	16	13	50	15	45	11	8	6	10	888	0	0	1	1	44	1	61	2	0	888	1	3	55	17	8	14	18	3	0	0	0	0	0	0	0	0	1	0	0	0	888	0	61	Chhetri	Yes	Grade 5	CURRENTLY MARRIED
97	0	19	16	9	45	17	35	9	9	7	10	12	1	1	2	1	21	1	41	1	1	0	1	3	38	20	12	8	19	6	0	0	0	1	0	1	0	0	1	0	0	1	0	0	41	Chhetri	Yes	Grade 9	CURRENTLY MARRIED
98	0	888	13	7	47	888	46	9	8	888	888	888	0	0	3	3	888	888	18	1	0	888	0	4	888	888	9	6	19	3	888	888	888	888	888	888	888	1	1	0	0	0	888	0	18	Brahmin	Yes	Grade 11 (10+1)	NEVER MARRIED
99	0	19	19	9	51	15	45	11	10	7	9	12	0	1	1	1	38	3	68	2	1	0	1	4	56	30	9	5	18	3	0	0	0	0	0	0	0	0	1	0	0	0	888	0	68	Brahmin	Yes	Grade 1	CURRENTLY MARRIED
100	0	17	16	9	47	15	45	12	10	7	8	888	1	1	1	1	5	3	30	1	1	0	1	1	22	25	15	10	18	3	0	0	0	0	0	0	0	0	1	0	0	0	888	0	30	Dalit	Yes	Grade 4	CURRENTLY MARRIED
101	0	17	20	11	45	15	47	12	8	6	9	888	0	1	0	1	45	4	61	2	1	0	1	1	50	16	13	8	18	4	1	0	0	1	0	1	1	0	1	0	1	1	0	0	61	Dalit	No	0	CURRENTLY MARRIED
102	0	17	18	9	45	16	35	8	8	6	9	11	1	1	3	1	26	3	44	1	0	888	1	2	39	18	9	7	19	3	0	0	1	0	0	0	1	0	1	0	0	0	888	0	44	Janjati	Yes	Bachelors completed	CURRENTLY MARRIED
103	0	18	27	7	48	15	47	8	7	12	3	12	0	0	0	1	53	5	66	2	0	888	0	2	67	13	8	13	18	3	0	0	0	1	0	1	0	0	1	0	1	1	1	1	66	Janjati	No	0	CURRENTLY MARRIED
104	0	17	15	17	47	15	43	11	9	6	9	888	0	0	2	1	12	1	31	1	1	0	0	3	29	19	11	15	18	3	0	0	0	0	0	0	0	0	1	0	0	1	1	0	31	Chhetri	Yes	Grade 8	CURRENTLY MARRIED
105	0	18	20	7	48	15	48	9	8	7	9	12	0	1	0	1	50	1	76	2	1	0	0	3	68	26	8	5	18	3	0	0	0	0	0	0	0	0	0	0	0	1	0	0	76	Chhetri	No	0	CURRENTLY MARRIED
106	0	16	14	7	47	15	44	7	9	6	9	12	0	1	3	1	21	3	42	1	0	888	1	2	37	22	12	6	18	3	0	0	0	0	0	0	0	0	1	0	0	0	888	0	42	Janjati	Yes	Bachelors completed	CURRENTLY MARRIED
107	0	16	15	7	49	15	45	9	8	6	9	888	0	1	0	1	46	1	70	2	1	0	0	2	60	24	9	7	18	3	0	0	0	0	0	0	0	0	1	0	0	0	888	0	70	Janjati	No	0	CURRENTLY MARRIED
108	0	17	17	11	47	15	45	11	8	6	9	12	0	1	3	1	3	3	29	1	1	1	1	1	20	26	16	5	18	3	0	0	0	0	0	0	0	0	1	0	0	1	1	0	29	Dalit	Yes	Grade 12 (10+1)	CURRENTLY MARRIED
109	0	17	14	17	47	15	42	8	8	6	9	888	0	0	1	1	40	1	57	2	1	0	1	1	46	17	8	5	18	3	0	0	0	0	0	0	0	1	1	0	0	1	0	0	57	Dalit	Yes	Grade 1	CURRENTLY MARRIED
110	0	17	18	13	47	16	43	9	8	7	8	888	1	1	1	1	9	1	32	1	1	0	1	2	23	23	11	6	18	3	0	0	0	0	0	0	0	1	1	0	0	1	1	0	32	Janjati	Yes	Grade 5	CURRENTLY MARRIED
111	0	17	19	7	46	15	46	12	11	6	9	888	0	1	0	1	42	1	64	2	0	888	0	2	65	22	8	14	18	4	0	0	0	0	0	0	0	0	1	0	0	1	1	0	64	Janjati	No	0	CURRENTLY MARRIED
112	0	17	15	15	46	16	45	9	9	7	9	888	0	0	3	1	2	1	20	1	0	888	0	2	20	18	8	6	18	3	0	0	0	0	0	0	0	0	1	0	0	0	888	0	20	Janjati	Yes	Grade 11 (10+1)	CURRENTLY MARRIED
113	0	17	14	14	47	15	45	11	10	6	9	888	0	1	2	1	28	1	49	2	1	0	1	2	50	21	10	4	19	3	0	0	0	0	0	0	0	1	1	0	0	0	888	0	49	Janjati	Yes	Grade 6	CURRENTLY MARRIED
114	0	17	12	9	46	16	43	8	8	6	9	888	0	1	1	1	31	3	49	2	0	888	1	2	48	18	10	8	18	3	0	0	0	0	0	0	0	1	1	0	0	1	1	0	49	Janjati	Yes	Grade 5	CURRENTLY MARRIED
115	0	17	13	7	45	19	43	9	8	6	12	888	0	0	3	1	3	3	28	1	1	1	1	3	23	25	10	4	23	3	0	0	0	0	0	0	0	1	1	0	0	1	1	0	28	Chhetri	Yes	Bachelors started	CURRENTLY MARRIED
116	0	18	20	11	47	15	39	10	10	7	8	888	0	1	3	1	31	1	47	2	1	0	1	3	53	16	11	9	18	3	1	0	0	1	0	1	1	1	1	0	1	1	1	0	47	Chhetri	Yes	Grade 12 (10+1)	CURRENTLY MARRIED
117	0	17	17	15	49	15	45	9	11	7	9	888	1	1	2	1	4	1	24	1	1	0	1	2	20	20	10	8	17	3	0	0	0	1	0	1	0	0	1	0	0	1	0	0	24	Janjati	Yes	Grade 9	CURRENTLY MARRIED
118	0	16	16	9	56	15	56	11	9	6	9	12	0	1	0	1	44	3	61	2	1	0	1	2	54	17	12	9	18	3	0	0	0	0	0	0	0	0	1	0	1	1	1	0	61	Janjati	No	0	CURRENTLY MARRIED
119	0	18	18	11	48	18	44	4	8	6	9	888	0	1	1	1	42	3	68	2	1	0	0	4	49	26	8	11	18	3	0	0	0	0	0	0	0	0	1	0	0	0	888	0	68	Brahmin	Yes	Grade 5	CURRENTLY MARRIED
120	0	18	13	9	47	15	46	11	10	6	9	888	0	1	2	1	13	1	33	1	1	0	1	2	28	20	13	9	18	4	0	0	0	0	0	0	0	0	1	0	0	1	1	0	33	Janjati	Yes	Grade 8	CURRENTLY MARRIED
121	0	17	16	7	49	15	46	9	11	6	9	888	0	1	0	1	38	1	59	2	1	0	0	2	58	21	12	19	16	3	0	0	1	1	0	1	1	0	1	0	1	1	1	0	59	Janjati	No	0	CURRENTLY MARRIED
122	0	17	12	11	46	15	46	9	11	6	9	11	0	1	2	1	1	3	25	1	1	0	1	4	20	24	8	7	18	3	0	0	0	0	0	0	0	0	0	0	0	0	888	0	25	Brahmin	Yes	Grade 6	CURRENTLY MARRIED
123	0	17	18	11	50	15	48	10	10	7	9	888	0	1	1	1	23	3	72	2	1	0	0	1	62	22	12	21	18	3	1	1	0	1	1	1	1	0	0	0	0	1	1	0	72	Dalit	Yes	Grade 4	CURRENTLY MARRIED
124	0	18	14	15	43	15	41	12	11	7	7	888	1	1	0	1	14	1	35	1	1	0	1	1	27	21	8	15	18	5	0	0	0	0	0	0	0	0	1	0	1	0	888	0	35	Dalit	No	0	CURRENTLY MARRIED
125	0	17	17	7	53	15	48	11	10	7	9	888	1	1	0	1	38	1	59	2	1	0	0	1	59	21	12	18	18	3	0	0	1	1	0	1	1	0	0	0	1	1	1	0	59	Dalit	No	0	CURRENTLY MARRIED
126	0	18	15	16	49	15	48	11	9	8	9	888	0	1	2	1	19	1	36	1	1	0	1	2	35	17	9	6	18	3	0	0	0	0	0	0	0	0	1	0	0	1	1	0	36	Janjati	Yes	Grade 9	CURRENTLY MARRIED
127	0	17	13	7	47	15	46	8	8	6	9	8	0	1	0	1	50	5	70	2	1	0	0	2	70	20	11	10	18	5	0	0	0	0	0	0	0	0	1	0	0	1	1	0	70	Janjati	No	0	CURRENTLY MARRIED
128	0	19	14	7	52	15	45	9	8	6	9	888	0	0	3	1	6	3	29	1	0	888	1	3	26	23	9	9	18	3	0	0	0	0	0	0	0	0	1	0	0	1	1	0	29	Chhetri	Yes	Grade 12 (10+1)	CURRENTLY MARRIED
129	0	17	13	11	46	17	35	12	7	6	9	888	0	0	3	1	13	1	35	1	1	0	1	2	31	22	9	3	19	3	0	0	0	0	0	0	0	0	0	0	0	1	0	1	35	Janjati	Yes	Grade 12 (10+1)	CURRENTLY MARRIED
130	0	17	16	11	50	15	46	9	8	6	9	12	0	0	1	1	26	3	46	1	0	888	1	2	43	20	12	6	18	3	0	0	0	0	0	0	0	0	1	0	0	1	1	0	46	Janjati	Yes	Grade 5	CURRENTLY MARRIED
131	0	17	15	9	47	15	45	9	11	6	9	12	0	0	1	1	2	3	28	1	1	0	1	2	21	26	12	12	18	3	0	0	0	0	0	0	0	0	1	0	0	1	1	0	28	Janjati	Yes	Grade 5	CURRENTLY MARRIED
132	0	888	17	7	47	888	45	12	11	888	888	888	0	1	3	3	888	888	22	1	0	888	1	1	888	888	14	20	18	4	888	888	888	888	888	888	888	0	1	0	0	0	888	0	22	Dalit	Yes	Grade 12 (10+1)	NEVER MARRIED
133	0	17	17	7	48	15	45	10	8	6	9	888	0	1	0	1	40	3	64	2	0	888	0	1	62	24	11	14	18	3	0	0	0	0	0	0	0	0	1	0	0	1	0	0	64	Dalit	No	0	CURRENTLY MARRIED
134	0	18	24	13	47	15	47	11	11	9	8	12	1	1	2	1	22	1	48	1	1	1	1	1	44	26	13	14	23	3	1	0	1	1	0	1	1	0	0	0	1	0	888	0	48	Dalit	Yes	Grade 9	CURRENTLY MARRIED
135	0	19	13	11	51	15	45	8	8	7	8	8	1	0	0	1	62	3	75	2	1	0	1	1	72	13	10	17	18	3	0	0	0	1	0	1	0	0	1	0	1	0	888	1	75	Dalit	No	0	CURRENTLY MARRIED
136	0	17	18	12	46	17	41	12	12	6	9	888	0	1	2	1	23	3	42	2	1	0	1	2	41	19	9	11	18	3	0	0	0	0	0	0	0	1	1	0	0	1	1	0	42	Janjati	Yes	Grade 9	CURRENTLY MARRIED
137	0	17	13	7	46	15	45	9	8	6	9	888	0	1	2	1	36	1	57	2	1	0	0	3	52	21	9	3	18	3	0	0	0	0	0	0	0	0	1	0	1	1	1	0	57	Chhetri	Yes	Grade 8	CURRENTLY MARRIED
138	0	17	14	20	49	15	47	11	10	6	9	12	0	1	3	1	19	3	38	1	1	0	1	4	36	19	11	5	19	3	0	0	0	0	0	0	0	0	1	0	0	0	888	0	38	Brahmin	Yes	Grade 12 (10+1)	CURRENTLY MARRIED
139	0	17	13	14	50	15	41	8	7	6	9	12	0	0	3	1	5	3	32	1	0	888	1	2	30	27	11	11	18	3	0	0	0	0	0	0	0	1	1	0	0	0	888	0	32	Janjati	Yes	Post graduate studies started/completed	CURRENTLY MARRIED
140	0	16	16	10	48	15	47	11	10	6	9	12	0	1	0	1	59	3	75	2	1	0	1	2	71	16	12	13	18	3	0	0	0	0	0	0	0	0	0	0	1	1	0	1	75	Janjati	No	0	CURRENTLY MARRIED
141	0	18	18	11	47	15	45	12	12	7	9	12	1	1	0	1	41	3	68	2	1	0	0	4	60	27	8	8	18	3	0	0	0	0	0	0	0	1	1	0	0	0	888	0	68	Brahmin	No	0	CURRENTLY MARRIED
142	0	17	14	7	46	15	42	4	8	6	9	888	0	0	2	1	15	1	34	1	1	0	1	2	32	19	11	6	18	3	0	0	0	0	0	0	0	0	1	0	0	0	888	0	34	Janjati	Yes	Grade 9	CURRENTLY MARRIED
143	0	17	14	11	49	16	46	9	8	6	9	888	0	0	1	1	34	1	51	2	0	888	1	2	49	17	9	7	19	3	0	0	0	0	0	0	0	0	1	0	0	1	1	0	51	Janjati	Yes	Grade 3	CURRENTLY MARRIED
144	0	17	14	14	46	15	45	11	8	6	9	12	0	1	3	1	888	888	28	1	0	888	1	3	21	888	9	2	18	3	0	0	0	0	0	0	0	1	1	0	0	1	1	0	28	Chhetri	Yes	Grade 10 (SLC)	CURRENTLY MARRIED
145	0	18	13	11	51	15	45	10	9	6	9	11	0	1	1	1	45	3	63	2	1	0	1	3	59	18	10	13	18	3	0	0	0	0	0	0	0	0	1	0	1	1	1	0	63	Chhetri	Yes	Grade 2	CURRENTLY MARRIED
146	0	18	19	7	46	15	45	11	8	6	9	12	0	1	3	1	10	3	28	1	1	1	1	2	26	18	11	9	18	3	0	0	0	0	0	0	0	0	1	0	1	1	1	0	28	Janjati	Yes	Grade 10 (SLC)	CURRENTLY MARRIED
147	1	18	17	16	47	15	44	12	11	7	9	12	1	1	2	1	24	1	42	2	1	0	1	1	40	18	14	30	18	4	0	0	0	0	0	0	0	0	0	0	0	1	1	0	42	Dalit	Yes	Grade 9	CURRENTLY MARRIED
148	0	16	16	7	49	15	46	9	8	6	9	888	0	0	0	1	56	1	76	2	1	0	0	2	62	20	8	8	17	3	0	0	0	0	0	0	0	1	1	0	0	1	1	0	76	Janjati	No	0	CURRENTLY MARRIED
149	0	17	14	11	47	15	45	12	11	6	9	888	0	1	2	1	8	3	29	1	1	0	0	4	27	21	11	8	18	3	0	0	0	1	0	1	0	0	1	0	1	1	1	0	29	Brahmin	Yes	Grade 7	CURRENTLY MARRIED
150	0	18	16	9	48	15	44	10	8	6	9	11	0	0	0	1	43	3	68	2	1	0	0	4	61	25	8	12	18	3	0	0	0	0	0	0	0	0	1	0	0	0	888	0	68	Brahmin	No	0	CURRENTLY MARRIED
151	0	17	13	7	45	17	39	11	7	6	10	888	0	0	2	1	16	1	32	1	1	1	1	3	29	16	7	0	19	3	0	0	0	0	0	0	0	1	1	0	0	1	1	0	32	Chhetri	Yes	Grade 9	CURRENTLY MARRIED
152	0	17	13	9	44	15	42	8	11	6	9	888	0	0	2	1	7	3	28	1	1	1	0	3	26	21	13	10	18	3	0	0	0	1	0	1	0	0	1	0	1	1	1	0	28	Chhetri	Yes	Grade 9	CURRENTLY MARRIED
153	0	17	15	7	49	14	49	9	8	6	9	888	0	1	0	1	58	3	76	2	0	888	0	3	74	18	8	11	18	3	0	0	0	0	0	0	0	0	1	0	0	0	888	0	76	Chhetri	No	0	CURRENTLY MARRIED
154	0	17	13	19	47	15	39	9	9	6	9	888	0	0	2	1	6	1	27	1	1	0	1	3	23	21	12	6	20	3	0	0	0	0	0	0	0	1	1	0	0	0	888	0	27	Chhetri	Yes	Grade 9	CURRENTLY MARRIED
155	0	17	13	7	47	15	45	9	8	6	9	888	0	0	0	1	51	1	69	2	1	0	0	3	66	18	9	6	18	3	0	0	0	1	0	1	0	0	1	0	0	1	1	0	69	Chhetri	No	0	CURRENTLY MARRIED
156	0	19	19	9	46	18	44	6	4	7	11	888	0	1	3	1	19	3	43	1	1	0	1	2	35	24	11	9	19	3	0	0	1	0	0	0	1	0	1	0	0	1	1	1	43	Janjati	Yes	Post graduate studies started/completed	CURRENTLY MARRIED
157	0	17	16	11	44	17	42	8	8	7	9	888	0	0	1	1	45	1	62	2	1	0	0	2	64	17	9	19	18	3	0	0	0	0	0	0	0	0	1	0	0	1	0	0	62	Janjati	Yes	Grade 3	CURRENTLY MARRIED
[truncated: 45 more columns]
