# Supplementary material for: Factors associated with IPV victimisation of women and perpetration by men in migrant communities of Nepal
Source: PLoS One. 2019 Jul 30;14(7):e0210258. doi: 10.1371/journal.pone.0210258 (PMC6667197; doi:10.1371/journal.pone.0210258)
Supplement: S4 Table — (CSV) [file pone.0210258.s004.csv]

index	age	educ	marital	yrsmarried	q113	living_arrangement	older	relcon	chtr	wksk	commnorms	husrel	genattsi	unempstr	workshame	milcruel	milkind	womdec	difmony	borroweva	migratework	migratework12m	incomegeneration	lifsat	cesd	cesdep	disability	hope	hung	pipv12	sipv12	emab12	pipv	sipv	psipv	empsipv12	health	health2	suicidal	quarrel	partdrink	ethnic	partnerage	ageatfirstmarriage	q101	q102	q104	q105	q109
1	22	3	1	5	17	2	1	20	13	7	56	12	49	8	12	8	8	888	0	0	0	888	0	11	15	0	0	16	3	0	0	0	0	0	0	0	0	1	0	1	1	2	23	17	22	Janjati	Yes	Grade 12 (10+1)	CURRENTLY MARRIED
2	44	0	1	28	16	2	2	18	15	7	46	12	40	9	8	6	8	888	0	1	0	888	0	12	4	0	0	24	3	0	0	0	1	0	1	0	0	1	0	1	1	2	45	16	44	Janjati	No	0	CURRENTLY MARRIED
3	39	0	1	20	19	2	1	18	17	15	52	9	41	11	10	6	6	888	1	1	0	888	1	10	22	1	0	22	3	0	0	1	0	0	0	1	0	1	0	1	1	2	40	19	39	Janjati	No	0	CURRENTLY MARRIED
4	61	0	1	43	18	2	2	17	15	7	55	10	46	9	8	888	888	11	1	0	0	888	0	13	11	0	0	19	3	0	0	1	0	0	0	1	0	1	0	1	1	2	65	18	61	Janjati	No	0	CURRENTLY MARRIED
5	43	0	1	26	17	2	1	16	16	7	51	11	49	9	9	7	9	15	0	1	0	888	0	10	16	0	0	18	3	0	0	0	0	0	0	0	0	0	0	0	1	2	43	17	43	Janjati	No	0	CURRENTLY MARRIED
6	64	0	1	47	17	2	2	17	19	7	51	12	48	11	8	6	9	888	0	1	0	888	0	8	7	0	0	18	3	0	0	0	0	0	0	0	0	1	0	0	1	2	67	17	64	Janjati	No	0	CURRENTLY MARRIED
7	23	3	1	5	16	2	1	14	15	11	58	10	40	13	8	3	11	888	0	0	0	888	0	11	8	0	0	19	3	0	0	1	0	0	0	1	1	1	1	1	0	3	29	16	23	Chhetri	Yes	Grade 12 (10+1)	CURRENTLY MARRIED
8	47	0	1	32	15	1	2	16	14	8	52	10	45	10	6	9	5	888	1	1	0	888	0	9	12	0	1	18	4	0	0	1	0	0	0	1	0	1	1	1	1	3	51	15	47	Chhetri	No	0	CURRENTLY MARRIED
9	26	3	1	3	23	2	1	16	14	7	49	10	34	4	4	6	9	888	0	0	0	888	0	9	1	0	0	21	3	0	0	0	0	0	0	0	0	1	0	0	1	2	26	23	26	Janjati	Yes	Grade 10 (SLC)	CURRENTLY MARRIED
10	50	0	1	35	15	2	2	19	19	7	56	10	55	10	11	6	7	888	0	1	0	888	0	9	12	0	0	17	3	0	0	0	0	0	0	0	0	1	0	0	0	2	48	15	50	Janjati	No	0	CURRENTLY MARRIED
11	17	2	1	2	15	1	1	15	14	8	56	11	39	10	11	6	8	888	0	0	0	888	0	16	13	0	0	18	3	0	1	1	0	1	1	1	0	1	1	1	1	1	23	15	17	Dalit	Yes	Grade 6	CURRENTLY MARRIED
12	41	0	1	25	16	1	2	20	17	7	55	11	51	11	12	6	8	13	1	1	0	888	1	14	22	1	0	18	8	0	0	1	0	0	0	1	0	1	0	1	0	1	44	16	41	Dalit	No	0	CURRENTLY MARRIED
13	23	2	1	4	19	2	1	16	17	16	51	11	46	11	8	6	8	888	1	1	0	888	1	12	23	1	0	18	3	0	0	0	0	0	0	0	1	1	0	0	1	2	25	19	23	Janjati	Yes	Grade 9	CURRENTLY MARRIED
14	54	0	1	39	15	1	2	16	13	11	48	10	46	8	8	888	888	888	0	0	0	888	0	12	17	0	0	17	3	0	0	1	0	0	0	1	0	0	0	1	1	2	54	15	54	Janjati	No	0	CURRENTLY MARRIED
15	16	2	1	1	16	2	1	19	15	7	49	14	48	8	8	8	9	888	0	0	0	888	0	7	15	0	0	18	3	0	0	0	0	0	0	0	1	1	0	0	0	1	26	16	16	Dalit	Yes	Grade 9	CURRENTLY MARRIED
16	24	3	1	7	18	2	1	20	14	7	56	13	48	11	9	7	9	888	1	0	0	888	0	11	6	0	0	16	3	0	0	0	0	0	0	0	0	1	0	0	0	2	30	18	24	Janjati	Yes	Grade 12 (10+1)	CURRENTLY MARRIED
17	56	0	1	39	17	2	2	19	20	11	56	14	35	10	10	10	4	888	1	1	0	888	1	11	15	0	0	24	3	0	0	0	0	1	1	0	0	1	1	1	1	2	56	17	56	Janjati	No	0	CURRENTLY MARRIED
18	19	3	1	1	19	2	1	20	14	7	56	10	45	11	9	9	8	888	0	0	0	888	0	16	12	0	0	18	3	1	0	0	1	0	1	1	0	1	0	0	1	1	24	19	19	Dalit	Yes	Grade 10 (SLC)	CURRENTLY MARRIED
19	41	0	1	26	16	1	2	21	13	7	55	17	45	13	11	7	9	888	0	1	0	888	0	13	12	0	1	21	5	0	0	0	1	0	1	0	1	1	1	1	1	1	45	16	41	Dalit	No	0	CURRENTLY MARRIED
20	16	2	1	2	14	2	1	16	13	11	50	12	47	9	8	8	9	888	0	0	0	888	1	10	12	0	0	15	3	0	0	0	1	0	1	0	0	1	0	0	1	2	21	14	16	Janjati	Yes	Grade 7	CURRENTLY MARRIED
21	46	0	1	25	21	2	2	18	17	9	47	11	45	6	8	9	8	888	1	1	0	888	0	14	11	0	0	18	3	0	0	0	1	0	1	0	0	1	0	1	1	2	48	21	46	Janjati	No	0	CURRENTLY MARRIED
22	20	2	1	3	17	2	1	18	13	11	50	12	44	10	10	7	9	13	0	0	0	888	0	16	15	0	1	17	3	0	0	0	0	0	0	0	0	1	0	1	0	1	20	17	20	Dalit	Yes	Grade 8	CURRENTLY MARRIED
23	39	0	1	22	15	1	2	17	19	11	65	15	33	12	9	8	5	10	0	1	0	888	0	12	11	0	1	19	3	0	0	0	1	0	1	0	0	1	1	1	1	1	41	15	39	Dalit	No	0	CURRENTLY MARRIED
24	22	2	1	6	16	1	1	19	15	15	58	11	40	14	13	7	8	888	1	1	0	888	1	12	0	0	0	24	3	0	0	0	0	0	0	0	0	0	0	0	1	2	32	16	22	Janjati	Yes	Grade 6	CURRENTLY MARRIED
25	60	0	1	38	27	2	2	18	19	7	52	10	49	10	8	6	9	888	1	0	0	888	0	10	13	0	0	16	3	0	0	1	0	0	0	1	0	1	0	1	1	2	56	27	60	Janjati	No	0	CURRENTLY MARRIED
26	38	3	1	20	18	2	1	16	14	11	60	13	31	8	8	6	8	12	0	1	0	888	1	11	8	0	0	23	3	0	0	1	1	1	1	1	0	1	0	1	0	4	38	18	38	Brahmin	Yes	Grade 10 (SLC)	CURRENTLY MARRIED
27	57	0	1	41	16	2	2	17	13	9	42	13	40	10	8	888	888	888	0	0	0	888	0	5	5	0	1	18	3	0	0	0	0	0	0	0	0	1	0	0	0	4	65	16	57	Brahmin	No	0	CURRENTLY MARRIED
28	24	3	1	2	22	2	1	18	12	7	47	11	46	4	8	7	9	888	0	0	0	888	0	9	6	0	0	16	3	0	0	0	0	0	0	0	0	1	0	0	0	2	25	22	24	Janjati	Yes	Grade 11 (10+1)	CURRENTLY MARRIED
29	56	0	1	37	19	1	2	19	15	7	54	12	50	10	8	9	8	888	0	1	0	888	0	9	15	0	0	18	3	0	0	0	0	0	0	0	0	1	0	1	1	2	59	19	56	Janjati	No	0	CURRENTLY MARRIED
30	20	3	1	3	17	2	1	15	13	9	44	11	37	10	8	6	9	10	0	0	0	888	0	10	3	0	0	18	3	0	0	0	0	0	0	0	1	1	0	1	1	2	27	17	20	Janjati	Yes	Grade 10 (SLC)	CURRENTLY MARRIED
31	69	0	1	56	13	1	2	12	14	7	60	7	56	11	10	4	9	10	1	1	0	888	0	13	10	0	0	23	3	0	0	0	0	0	0	0	0	1	0	1	1	2	63	13	69	Janjati	No	0	CURRENTLY MARRIED
32	42	0	1	26	14	1	1	19	14	13	49	10	45	11	9	6	9	888	0	1	0	888	1	12	11	0	1	16	3	0	0	0	1	0	1	0	1	1	1	1	1	3	49	14	42	Chhetri	No	0	CURRENTLY MARRIED
33	73	0	1	60	13	1	2	19	15	7	54	10	54	9	9	888	888	888	0	1	0	888	0	10	19	0	1	24	3	0	0	0	0	1	1	0	0	0	1	0	1	3	72	13	73	Chhetri	No	0	CURRENTLY MARRIED
34	32	2	1	7	25	1	1	17	29	7	64	9	32	9	11	6	6	8	0	0	0	888	0	12	42	1	0	20	3	0	0	1	0	0	0	1	0	1	1	0	1	2	33	25	32	Janjati	Yes	Grade 7	CURRENTLY MARRIED
35	55	0	1	35	20	2	2	13	12	7	45	11	36	12	10	6	11	888	0	1	0	888	0	8	22	1	0	16	5	0	0	0	0	0	0	0	0	1	0	0	0	2	57	20	55	Janjati	No	0	CURRENTLY MARRIED
36	21	2	1	3	18	2	1	16	14	7	49	10	45	11	10	7	6	888	0	0	0	888	0	14	14	0	0	18	3	0	0	0	0	0	0	0	0	1	0	0	1	2	25	18	21	Janjati	Yes	Grade 8	CURRENTLY MARRIED
37	66	0	1	45	20	2	2	18	12	11	50	10	47	12	10	888	888	888	1	1	0	888	0	13	21	0	0	18	5	0	0	0	0	0	0	0	1	1	0	0	0	2	88	20	66	Janjati	No	0	CURRENTLY MARRIED
38	16	2	1	1	16	2	1	17	12	7	47	10	41	9	9	6	8	888	0	1	0	888	0	10	13	0	0	13	3	0	0	0	0	0	0	0	0	1	0	0	0	3	20	16	16	Chhetri	Yes	Grade 8	CURRENTLY MARRIED
39	44	0	1	25	19	1	2	20	13	7	67	11	40	11	12	6	8	10	1	1	0	888	0	16	31	1	0	14	6	1	0	1	1	0	1	1	0	1	0	1	1	3	56	19	44	Chhetri	No	0	CURRENTLY MARRIED
40	21	2	1	4	17	2	1	20	13	11	50	11	29	10	11	8	9	888	0	0	0	888	1	15	25	1	0	24	3	0	0	0	0	0	0	0	0	1	0	0	1	5	26	17	21	Other	Yes	Grade 8	CURRENTLY MARRIED
41	50	0	1	33	17	1	2	18	15	11	54	12	50	12	10	9	6	15	1	1	0	888	0	12	29	1	1	18	4	0	0	1	1	0	1	1	0	1	0	0	1	5	51	17	50	Other	No	0	CURRENTLY MARRIED
42	24	3	1	6	18	2	1	16	14	11	69	11	27	11	11	6	9	10	0	1	0	888	1	13	12	0	0	23	3	0	1	1	0	1	1	1	0	1	0	1	1	2	27	18	24	Janjati	Yes	Grade 12 (10+1)	CURRENTLY MARRIED
43	54	1	1	31	22	2	2	16	24	9	47	11	43	12	12	888	888	888	1	1	0	888	0	13	47	1	0	15	5	0	0	0	0	0	0	0	0	0	1	0	0	2	56	22	54	Janjati	Yes	Grade 1	CURRENTLY MARRIED
44	18	3	1	1	17	2	1	17	15	7	47	10	46	6	8	6	9	888	0	0	0	888	0	9	10	0	0	18	3	0	0	0	0	0	0	0	0	1	0	1	0	2	21	17	18	Janjati	Yes	Grade 10 (SLC)	CURRENTLY MARRIED
45	40	1	1	26	14	1	2	16	14	7	48	13	46	11	10	6	9	888	0	1	0	888	0	12	16	0	0	18	3	0	0	0	0	0	0	0	0	1	0	0	0	2	48	14	40	Janjati	Yes	Grade 3	CURRENTLY MARRIED
46	32	2	1	15	17	2	1	17	15	13	45	13	42	12	11	6	9	15	0	0	0	888	0	8	4	0	0	18	3	0	0	0	0	0	0	0	1	1	0	1	1	2	37	17	32	Janjati	Yes	Grade 8	CURRENTLY MARRIED
47	70	0	1	58	15	1	2	15	16	7	56	7	44	6	8	888	888	5	0	1	0	888	0	9	6	0	0	13	3	0	0	0	0	0	0	0	0	1	0	0	1	2	74	15	70	Janjati	No	0	CURRENTLY MARRIED
48	21	3	1	6	16	2	1	21	18	11	56	14	49	12	11	9	6	888	1	1	0	888	1	16	37	1	0	18	3	0	0	0	0	0	0	0	0	1	1	0	0	1	24	16	21	Dalit	Yes	Grade 10 (SLC)	CURRENTLY MARRIED
49	62	0	1	48	14	1	2	21	17	7	60	11	55	11	10	8	6	10	0	1	0	888	0	12	20	0	1	24	3	0	0	0	1	1	1	0	0	0	0	1	1	1	68	14	62	Dalit	No	0	CURRENTLY MARRIED
50	29	2	1	11	18	1	1	11	14	18	49	6	28	13	12	3	12	12	0	0	0	888	1	10	0	0	0	23	3	0	0	0	0	0	0	0	0	1	0	0	1	2	29	18	29	Janjati	Yes	Grade 8	CURRENTLY MARRIED
51	58	0	1	43	15	2	2	18	18	10	49	11	42	9	8	6	9	8	0	0	0	888	0	8	22	1	1	16	3	0	0	0	0	0	0	0	0	1	0	0	0	2	62	15	58	Janjati	No	0	CURRENTLY MARRIED
52	38	1	1	22	16	1	1	16	17	11	53	10	49	8	9	6	9	888	0	0	0	888	0	8	11	0	0	18	3	0	0	0	0	0	0	0	0	1	0	0	1	2	40	16	38	Janjati	Yes	Grade 5	CURRENTLY MARRIED
53	63	0	1	42	21	2	2	18	15	11	49	12	46	9	8	6	6	888	1	0	0	888	0	8	10	0	1	17	3	0	0	0	0	0	0	0	0	1	0	1	1	2	63	21	63	Janjati	No	0	CURRENTLY MARRIED
54	24	2	1	7	18	2	1	20	18	7	52	11	48	8	8	7	8	888	0	1	0	888	0	15	10	0	0	18	3	1	0	1	1	0	1	1	0	1	0	1	1	2	23	18	24	Janjati	Yes	Grade 8	CURRENTLY MARRIED
55	45	0	1	28	16	2	2	17	12	7	55	12	53	9	11	8	9	888	1	1	0	888	0	12	11	0	0	18	3	0	1	0	0	1	1	1	1	1	0	1	1	2	48	16	45	Janjati	No	0	CURRENTLY MARRIED
56	53	1	1	31	22	1	2	17	16	7	50	11	45	10	8	6	6	14	0	1	0	888	0	10	13	0	0	18	3	0	0	0	1	0	1	0	0	1	0	1	1	2	49	22	53	Janjati	Yes	Grade 3	CURRENTLY MARRIED
57	24	0	1	5	19	2	1	16	17	13	60	13	40	13	12	6	8	888	0	1	0	888	0	13	36	1	0	21	3	1	0	1	1	0	1	1	0	0	1	1	1	2	27	19	24	Janjati	No	0	CURRENTLY MARRIED
58	60	0	1	43	18	1	2	16	15	7	53	10	50	12	10	7	7	888	1	1	0	888	0	16	26	1	0	18	6	1	1	1	1	1	1	1	0	1	0	0	0	2	71	18	60	Janjati	No	0	CURRENTLY MARRIED
59	24	2	1	7	16	2	1	16	13	8	54	10	49	8	9	7	8	888	0	1	0	888	1	8	8	0	0	17	3	0	0	0	0	0	0	0	0	1	0	0	0	3	26	16	24	Chhetri	Yes	Grade 8	CURRENTLY MARRIED
60	48	0	1	31	17	1	2	18	20	7	56	11	48	9	8	888	888	15	0	1	0	888	0	8	19	0	0	18	3	0	0	0	1	1	1	0	1	1	0	1	1	3	48	17	48	Chhetri	No	0	CURRENTLY MARRIED
61	33	2	1	15	18	2	1	16	13	7	55	11	48	8	4	6	8	15	0	1	0	888	0	10	12	0	0	18	3	0	0	0	0	0	0	0	1	1	0	1	0	2	36	18	33	Janjati	Yes	Grade 8	CURRENTLY MARRIED
62	62	0	1	38	24	1	2	17	15	11	53	10	35	4	4	3	9	888	0	0	0	888	1	7	14	0	1	24	3	0	0	0	0	0	0	0	0	1	0	0	1	2	64	24	62	Janjati	No	0	CURRENTLY MARRIED
63	21	3	1	3	18	2	1	16	13	7	47	11	47	9	10	6	9	888	0	1	0	888	0	8	8	0	0	18	3	0	0	0	0	0	0	0	0	1	0	0	0	3	24	18	21	Chhetri	Yes	Grade 10 (SLC)	CURRENTLY MARRIED
64	55	0	1	39	16	2	2	18	17	7	45	10	43	6	4	6	7	15	0	0	0	888	0	4	4	0	0	18	3	0	0	0	0	0	0	0	1	1	0	0	1	3	58	16	55	Chhetri	No	0	CURRENTLY MARRIED
65	25	3	1	4	21	2	1	16	14	7	55	7	40	10	8	6	7	888	0	0	1	0	1	11	12	0	0	17	3	0	0	1	0	0	0	1	1	1	0	0	0	3	27	21	25	Chhetri	Yes	Bachelors started	CURRENTLY MARRIED
66	49	1	1	29	20	2	2	17	14	9	49	12	47	10	9	7	6	10	0	0	0	888	0	10	21	0	0	16	3	0	0	0	0	0	0	0	0	0	0	1	1	3	49	20	49	Chhetri	Yes	Grade 5	CURRENTLY MARRIED
67	43	0	1	22	23	1	1	19	16	11	52	11	33	10	12	7	8	888	1	1	0	888	0	15	31	1	1	21	3	0	1	0	0	1	1	1	0	0	0	0	0	3	44	23	43	Chhetri	No	0	CURRENTLY MARRIED
68	87	0	2	55	15	4	2	16	19	7	54	12	52	8	8	6	8	888	0	1	0	888	0	12	17	0	0	12	3	0	0	0	0	0	0	0	0	0	0	0	0	3	79	15	87	Chhetri	No	0	PREVIOUSLY MARRIED
69	24	3	1	4	19	2	1	20	14	7	54	13	45	11	10	8	8	8	0	0	0	888	0	16	25	1	0	17	3	1	0	1	1	0	1	1	0	1	0	1	0	3	25	19	24	Chhetri	Yes	Grade 12 (10+1)	CURRENTLY MARRIED
70	30	3	1	15	16	2	2	18	14	13	60	11	30	6	6	7	7	888	0	0	0	888	1	12	44	1	1	22	3	0	0	1	0	0	0	1	0	1	1	0	0	3	35	16	30	Chhetri	Yes	Grade 12 (10+1)	CURRENTLY MARRIED
71	30	3	1	10	20	2	1	16	17	12	57	10	47	11	10	6	7	888	0	1	0	888	0	15	24	1	0	18	3	0	0	0	0	0	0	0	0	1	0	0	0	3	34	20	30	Chhetri	Yes	Grade 10 (SLC)	CURRENTLY MARRIED
72	56	0	1	41	15	2	2	17	19	7	49	10	43	11	10	6	6	15	1	0	0	888	0	14	29	1	0	12	3	0	0	0	0	0	0	0	0	1	0	0	1	3	65	15	56	Chhetri	No	0	CURRENTLY MARRIED
73	22	3	1	5	17	2	1	17	13	7	49	10	44	8	8	6	9	888	0	0	0	888	0	10	12	0	0	18	3	0	0	0	0	0	0	0	0	1	0	1	1	3	29	17	22	Chhetri	Yes	Grade 11 (10+1)	CURRENTLY MARRIED
74	51	0	1	35	17	2	2	18	19	8	59	13	48	11	8	888	888	888	1	1	0	888	0	9	23	1	1	16	4	0	1	1	1	1	1	1	0	1	0	1	1	3	57	17	51	Chhetri	No	0	CURRENTLY MARRIED
75	22	2	1	6	16	1	1	16	12	7	53	11	50	9	8	888	888	888	0	1	0	888	0	12	9	0	0	18	3	0	0	0	0	0	0	0	1	1	0	0	0	2	25	16	22	Janjati	Yes	Grade 8	CURRENTLY MARRIED
76	68	0	1	48	20	1	2	19	15	11	51	11	41	9	9	6	9	888	0	0	0	888	0	10	8	0	1	20	3	0	0	0	0	1	1	0	1	1	0	0	1	2	65	20	68	Janjati	No	0	CURRENTLY MARRIED
77	23	3	1	6	17	2	1	17	12	17	52	9	27	4	4	6	9	888	0	0	0	888	1	5	3	0	0	24	3	0	0	0	0	0	0	0	1	1	0	0	0	3	26	17	23	Chhetri	Yes	Grade 12 (10+1)	CURRENTLY MARRIED
78	50	0	1	34	16	1	2	17	15	11	52	11	48	10	9	7	9	15	0	1	0	888	0	7	20	0	0	18	3	0	0	0	0	0	0	0	0	1	0	0	1	3	52	16	50	Chhetri	No	0	CURRENTLY MARRIED
79	36	2	1	18	18	2	1	18	12	12	52	14	44	12	9	9	8	888	1	1	0	888	1	13	15	0	0	18	4	1	0	1	1	0	1	1	0	1	1	1	0	1	42	18	36	Dalit	Yes	Grade 8	CURRENTLY MARRIED
80	76	0	1	63	13	1	2	16	14	7	51	11	49	12	10	888	888	888	1	1	0	888	0	16	18	0	0	18	6	0	0	0	0	0	0	0	0	0	0	1	1	1	88	13	76	Dalit	No	0	CURRENTLY MARRIED
81	44	1	1	27	17	1	1	18	13	14	56	13	48	7	9	8	9	14	0	1	0	888	1	8	13	0	0	18	3	0	0	0	0	0	0	0	0	1	0	1	1	3	50	17	44	Chhetri	Yes	Grade 4	CURRENTLY MARRIED
82	50	0	1	32	18	2	2	16	20	7	53	11	49	9	8	6	8	888	0	0	0	888	0	13	12	0	0	18	3	0	0	0	0	1	1	0	0	0	0	1	1	3	54	18	50	Chhetri	No	0	CURRENTLY MARRIED
83	36	2	1	17	19	2	1	17	15	7	51	12	46	8	10	7	7	888	0	0	0	888	0	12	12	0	0	18	3	0	0	0	0	0	0	0	0	0	0	0	0	4	38	19	36	Brahmin	Yes	Grade 8	CURRENTLY MARRIED
84	64	0	1	57	7	2	2	18	14	7	48	11	48	9	8	6	9	888	0	0	0	888	0	8	5	0	0	18	3	0	0	0	0	0	0	0	0	1	0	0	0	4	67	7	64	Brahmin	No	0	CURRENTLY MARRIED
85	28	3	1	8	20	2	1	16	15	7	47	10	45	9	9	6	9	888	0	0	0	888	0	8	5	0	0	18	3	0	0	0	0	0	0	0	1	1	0	0	0	4	31	20	28	Brahmin	Yes	Grade 11 (10+1)	CURRENTLY MARRIED
86	55	0	1	41	14	1	2	19	16	9	65	13	45	5	9	888	888	888	0	0	0	888	0	12	8	0	0	24	3	0	0	0	0	0	0	0	0	1	0	0	0	4	64	14	55	Brahmin	No	0	CURRENTLY MARRIED
87	20	2	1	2	18	2	1	17	14	7	46	11	45	8	8	6	9	888	0	0	0	888	0	8	12	0	0	18	3	0	0	0	0	0	0	0	1	1	0	0	0	2	26	18	20	Janjati	Yes	Grade 9	CURRENTLY MARRIED
88	51	0	1	33	18	1	2	21	17	11	51	12	31	12	10	6	9	10	1	1	0	888	1	12	15	0	1	20	3	0	0	1	0	0	0	1	0	0	0	0	1	2	50	18	51	Janjati	No	0	CURRENTLY MARRIED
89	23	3	1	3	20	2	1	16	14	7	54	10	43	4	8	9	8	14	0	0	0	888	0	11	12	0	0	18	3	0	0	0	0	0	0	0	0	1	0	0	0	4	26	20	23	Brahmin	Yes	Grade 12 (10+1)	CURRENTLY MARRIED
90	48	0	1	32	16	1	2	17	12	7	58	11	55	9	9	6	9	888	0	1	0	888	0	15	7	0	1	14	3	0	0	0	0	0	0	0	0	1	0	0	0	4	60	16	48	Brahmin	No	0	CURRENTLY MARRIED
91	37	1	1	22	15	2	1	20	12	11	57	12	37	11	10	7	8	888	0	1	0	888	1	12	15	0	1	18	3	0	0	1	1	1	1	1	0	1	0	1	1	3	41	15	37	Chhetri	Yes	Grade 4	CURRENTLY MARRIED
92	76	0	1	67	9	1	2	20	14	7	52	13	47	8	10	9	7	888	0	1	0	888	0	12	14	0	0	24	3	0	1	0	1	1	1	1	0	1	1	1	0	3	78	9	76	Chhetri	No	0	CURRENTLY MARRIED
93	29	3	1	8	21	1	1	16	13	7	51	11	28	10	8	6	8	12	0	0	0	888	1	15	28	1	1	21	3	0	0	0	0	0	0	0	0	1	0	0	0	4	36	21	29	Brahmin	Yes	Grade 10 (SLC)	CURRENTLY MARRIED
94	68	1	1	47	22	2	2	17	15	7	52	11	48	11	9	6	9	15	0	0	0	888	0	10	6	0	0	17	3	0	0	0	0	0	0	0	0	0	0	1	0	4	77	22	68	Brahmin	Yes	Grade 5	CURRENTLY MARRIED
95	36	0	1	20	16	2	1	18	17	13	48	11	45	11	11	6	7	888	1	1	0	888	1	12	34	1	0	18	7	0	0	0	0	0	0	0	0	0	1	0	1	2	44	16	36	Janjati	No	0	CURRENTLY MARRIED
96	73	0	2	46	16	4	2	16	15	7	48	11	47	9	9	6	8	888	0	0	0	888	0	8	14	0	1	15	3	0	0	0	0	0	0	0	0	0	0	0	0	2	62	16	73	Janjati	No	0	PREVIOUSLY MARRIED
97	22	3	1	3	19	2	1	17	14	7	52	11	46	8	10	9	6	888	0	0	0	888	0	8	16	0	0	18	3	0	0	0	0	0	0	0	1	1	0	0	0	3	23	19	22	Chhetri	Yes	Grade 12 (10+1)	CURRENTLY MARRIED
98	45	1	1	26	19	2	2	16	14	7	53	11	46	11	9	888	888	888	0	0	0	888	0	16	37	1	0	18	3	0	0	0	0	0	0	0	0	0	0	1	1	3	51	19	45	Chhetri	Yes	Grade 2	CURRENTLY MARRIED
99	33	1	1	18	15	2	1	19	13	11	53	12	37	10	10	6	9	888	0	1	0	888	1	12	19	0	1	24	3	0	0	0	0	1	1	0	1	1	0	0	1	2	34	15	33	Janjati	Yes	Grade 4	CURRENTLY MARRIED
100	61	0	1	41	20	2	2	17	14	7	54	12	53	8	8	6	6	888	1	1	0	888	0	11	20	0	1	14	3	0	0	1	0	1	1	1	0	1	0	1	1	2	65	20	61	Janjati	No	0	CURRENTLY MARRIED
101	27	2	1	4	23	2	1	18	16	8	50	11	45	11	10	6	9	15	0	0	0	888	1	8	3	0	0	20	3	0	0	0	0	0	0	0	1	1	0	0	0	3	34	23	27	Chhetri	Yes	Grade 7	CURRENTLY MARRIED
102	69	0	2	59	9	4	2	23	16	7	54	11	50	6	5	6	6	13	0	0	0	888	0	14	32	1	1	24	3	0	0	0	1	1	1	0	0	0	0	1	0	3	76	9	69	Chhetri	No	0	PREVIOUSLY MARRIED
103	39	0	1	26	13	2	1	20	14	7	48	14	47	8	9	6	9	888	0	1	0	888	0	12	33	1	0	18	3	0	0	1	0	0	0	1	0	0	1	1	1	2	42	13	39	Janjati	No	0	CURRENTLY MARRIED
104	70	0	2	48	22	4	2	18	15	9	51	10	45	10	8	6	9	888	1	0	0	888	0	12	3	0	1	18	4	0	0	0	0	0	0	0	0	0	0	0	0	2	45	22	70	Janjati	No	0	PREVIOUSLY MARRIED
105	21	3	1	6	16	2	1	17	14	7	53	12	51	9	8	888	888	10	0	0	0	888	0	11	12	0	0	18	3	0	0	0	0	0	0	0	0	1	0	1	1	3	23	16	21	Chhetri	Yes	Grade 10 (SLC)	CURRENTLY MARRIED
106	67	0	1	51	16	2	2	16	17	7	50	12	50	8	8	7	9	888	0	1	0	888	0	12	22	1	0	18	4	0	0	1	0	0	0	1	0	1	0	0	1	3	73	16	67	Chhetri	No	0	CURRENTLY MARRIED
107	39	1	2	20	16	4	1	16	13	11	51	8	46	12	8	6	9	888	1	1	0	888	1	17	29	1	0	18	5	0	0	0	0	0	0	0	0	1	0	1	0	3	38	16	39	Chhetri	Yes	Grade 3	PREVIOUSLY MARRIED
108	74	0	1	66	7	4	2	19	12	7	58	10	52	8	8	6	9	888	0	1	0	888	0	11	15	0	1	24	3	0	0	0	1	1	1	0	0	1	0	1	0	4	82	7	74	Brahmin	No	0	CURRENTLY MARRIED
109	38	0	1	23	17	2	1	17	14	7	60	13	37	8	4	6	9	888	0	0	0	888	0	9	9	0	0	24	3	0	0	0	0	0	0	0	0	1	0	0	1	3	40	17	38	Chhetri	No	0	CURRENTLY MARRIED
110	70	0	2	56	14	2	2	18	15	7	49	10	44	11	9	6	9	888	0	1	0	888	0	8	22	1	1	14	3	0	0	0	0	0	0	0	1	1	0	0	0	3	87	14	70	Chhetri	No	0	PREVIOUSLY MARRIED
111	24	3	1	3	22	2	1	17	12	9	51	10	47	12	10	6	9	888	0	1	0	888	0	12	18	0	0	17	3	0	0	0	0	0	0	0	0	1	0	0	1	2	29	22	24	Janjati	Yes	Grade 12 (10+1)	CURRENTLY MARRIED
112	60	0	1	51	9	1	2	17	17	7	50	10	48	9	8	888	888	888	0	0	0	888	0	8	15	0	0	18	3	0	0	0	0	0	0	0	1	1	0	0	1	2	69	9	60	Janjati	No	0	CURRENTLY MARRIED
113	34	2	1	18	16	2	1	15	15	7	54	11	46	8	8	6	8	888	0	0	0	888	0	8	13	0	1	15	3	0	0	0	0	0	0	0	0	1	0	0	0	4	38	16	34	Brahmin	Yes	Grade 9	CURRENTLY MARRIED
114	23	2	1	2	21	2	1	21	15	7	62	12	43	7	10	6	9	888	0	0	0	888	0	8	9	0	1	24	3	0	0	0	0	0	0	0	0	1	0	0	0	3	24	21	23	Chhetri	Yes	Grade 7	CURRENTLY MARRIED
115	50	0	1	35	15	1	2	17	18	7	53	13	53	10	8	6	9	9	0	0	0	888	0	11	17	0	0	17	3	0	0	0	0	0	0	0	0	0	0	1	1	5	65	15	50	Other	No	0	CURRENTLY MARRIED
116	33	2	1	16	17	1	1	17	15	11	48	10	44	10	8	8	6	15	0	0	0	888	0	6	32	1	1	18	3	0	0	1	0	0	0	1	0	1	0	1	0	3	34	17	33	Chhetri	Yes	Grade 7	CURRENTLY MARRIED
117	55	0	1	40	15	1	2	20	17	7	61	11	58	9	11	9	7	5	0	0	0	888	0	12	22	1	1	18	3	1	1	1	1	1	1	1	0	0	0	0	0	3	61	15	55	Chhetri	No	0	CURRENTLY MARRIED
118	33	3	1	18	17	1	1	17	21	11	50	13	44	11	10	8	6	888	1	1	0	888	1	15	12	0	0	18	3	0	0	0	1	0	1	0	0	1	1	1	1	1	35	17	33	Dalit	Yes	Grade 10 (SLC)	CURRENTLY MARRIED
119	62	0	2	32	17	4	2	19	20	7	57	9	54	10	10	6	9	888	0	0	0	888	0	12	32	1	1	22	3	0	0	0	0	0	0	0	0	0	1	0	1	1	54	17	62	Dalit	No	0	PREVIOUSLY MARRIED
120	41	2	1	22	19	1	1	17	16	7	49	10	44	12	10	7	7	14	0	1	0	888	0	11	13	0	0	18	4	0	0	0	1	0	1	0	0	1	0	1	1	3	45	19	41	Chhetri	Yes	Grade 9	CURRENTLY MARRIED
121	77	0	2	37	11	4	2	888	888	7	51	25	52	9	8	888	888	888	0	0	0	888	0	13	20	0	0	888	3	0	0	0	0	0	0	0	0	0	0	0	0	3	888	11	77	Chhetri	No	0	PREVIOUSLY MARRIED
122	48	0	1	30	17	2	2	15	13	7	52	12	52	7	8	6	9	888	0	0	0	888	0	8	6	0	0	17	3	0	0	0	0	0	0	0	1	1	0	0	0	3	50	17	48	Chhetri	No	0	CURRENTLY MARRIED
123	23	2	1	8	15	2	1	17	14	9	50	11	47	11	8	6	9	7	0	0	0	888	0	11	11	0	0	18	3	0	0	0	0	0	0	0	0	1	0	1	0	4	31	15	23	Brahmin	Yes	Grade 8	CURRENTLY MARRIED
124	55	0	1	44	15	1	2	17	15	7	50	11	48	10	10	6	8	888	0	0	0	888	0	10	12	0	0	16	3	0	0	0	0	0	0	0	0	0	0	1	0	4	68	15	55	Brahmin	No	0	CURRENTLY MARRIED
125	22	2	1	5	17	1	1	19	19	11	53	10	29	11	12	9	5	888	1	1	0	888	1	12	27	1	0	24	3	0	0	0	1	0	1	0	0	1	1	0	0	1	30	17	22	Dalit	Yes	Grade 6	CURRENTLY MARRIED
126	52	0	1	38	14	1	2	17	15	7	53	12	51	10	9	888	888	888	0	1	0	888	0	16	18	0	0	18	5	0	0	0	0	0	0	0	0	1	0	1	0	1	61	14	52	Dalit	No	0	CURRENTLY MARRIED
127	40	0	1	23	17	1	1	16	16	11	53	12	46	12	10	7	9	888	0	1	0	888	0	9	28	1	0	17	3	0	0	0	0	0	0	0	0	1	0	0	0	2	45	17	40	Janjati	No	0	CURRENTLY MARRIED
128	67	0	1	53	14	1	2	17	14	7	52	10	50	8	8	888	888	888	0	0	0	888	0	8	13	0	0	17	3	0	0	0	0	0	0	0	0	1	0	0	1	2	66	14	67	Janjati	No	0	CURRENTLY MARRIED
129	35	3	1	16	19	1	1	16	16	8	53	11	45	12	12	7	9	8	1	1	0	888	0	12	20	0	0	18	3	0	0	1	1	0	1	1	0	1	0	0	1	3	36	19	35	Chhetri	Yes	Grade 12 (10+1)	CURRENTLY MARRIED
130	65	0	1	56	9	1	2	19	18	7	53	12	52	10	10	888	888	888	0	1	0	888	0	8	16	0	0	18	3	0	0	0	0	0	0	0	1	1	0	0	0	3	73	9	65	Chhetri	No	0	CURRENTLY MARRIED
131	36	0	1	21	15	2	1	17	16	13	47	12	41	9	9	6	7	888	0	0	0	888	0	9	11	0	0	20	3	0	0	0	0	0	0	0	0	1	1	0	0	2	43	15	36	Janjati	No	0	CURRENTLY MARRIED
132	65	0	1	49	16	1	2	19	15	7	61	12	47	8	8	8	9	888	1	0	0	888	0	11	16	0	0	18	3	0	0	0	1	0	1	0	0	0	0	0	0	2	70	16	65	Janjati	No	0	CURRENTLY MARRIED
133	22	3	1	3	19	2	1	22	16	9	58	13	49	11	10	7	5	888	1	1	0	888	0	15	23	1	0	18	3	1	1	1	1	1	1	1	0	1	0	1	0	1	30	19	22	Dalit	Yes	Grade 10 (SLC)	CURRENTLY MARRIED
134	52	0	1	39	13	1	2	19	14	7	56	13	39	10	10	7	9	10	0	0	0	888	0	9	16	0	1	19	3	0	0	0	0	1	1	0	0	0	0	0	0	1	55	13	52	Dalit	No	0	CURRENTLY MARRIED
135	22	1	1	9	14	1	1	17	16	7	51	11	47	8	9	7	9	888	0	0	0	888	0	8	10	0	0	18	3	0	0	0	0	0	0	0	0	1	0	0	1	2	29	14	22	Janjati	Yes	Grade 3	CURRENTLY MARRIED
136	64	0	1	41	23	1	2	16	16	7	51	11	49	8	8	6	7	888	1	1	0	888	0	10	16	0	1	16	3	0	0	0	0	0	0	0	0	1	0	1	1	2	63	23	64	Janjati	No	0	CURRENTLY MARRIED
137	20	3	1	2	18	1	1	18	12	7	48	10	41	11	10	6	8	888	0	1	0	888	0	10	4	0	0	18	3	0	0	0	0	0	0	0	1	1	0	0	0	2	20	18	20	Janjati	Yes	Grade 10 (SLC)	CURRENTLY MARRIED
138	50	0	1	27	23	1	2	17	15	7	54	10	54	9	10	9	6	888	0	1	0	888	0	10	12	0	0	17	4	0	0	0	0	0	0	0	1	1	0	0	1	2	49	23	50	Janjati	No	0	CURRENTLY MARRIED
139	25	3	1	7	18	2	1	20	15	9	50	12	33	14	12	8	5	888	0	1	0	888	0	13	24	1	0	24	3	0	0	1	0	0	0	1	0	1	1	0	1	2	28	18	25	Janjati	Yes	Grade 10 (SLC)	CURRENTLY MARRIED
140	48	0	1	32	16	2	2	21	19	11	53	14	49	11	9	6	6	888	1	1	0	888	0	9	32	1	0	18	5	1	0	1	1	1	1	1	0	1	0	1	1	2	49	16	48	Janjati	No	0	CURRENTLY MARRIED
141	22	3	1	3	19	2	1	19	14	11	50	11	32	10	8	6	8	888	0	0	0	888	1	12	5	0	1	23	3	0	0	1	0	0	0	1	0	1	0	0	1	3	28	19	22	Chhetri	Yes	Grade 12 (10+1)	CURRENTLY MARRIED
142	49	0	2	26	20	2	2	17	15	7	51	11	52	11	10	7	8	888	0	1	0	888	0	10	11	0	0	18	4	0	0	0	0	0	0	0	0	1	0	0	1	3	52	20	49	Chhetri	No	0	PREVIOUSLY MARRIED
143	20	3	1	4	16	2	1	16	14	7	51	10	46	12	12	6	9	888	0	1	0	888	0	16	14	0	0	18	3	0	0	0	0	0	0	0	0	1	0	0	0	2	26	16	20	Janjati	Yes	Grade 10 (SLC)	CURRENTLY MARRIED
144	57	0	1	43	14	1	2	17	13	9	53	11	47	12	8	7	9	888	0	1	0	888	0	12	17	0	0	17	4	0	0	0	0	0	0	0	0	1	0	0	1	2	61	14	57	Janjati	No	0	CURRENTLY MARRIED
145	26	3	1	8	18	1	1	17	15	7	51	11	48	11	9	6	9	888	0	1	0	888	0	10	2	0	0	18	3	0	0	0	0	0	0	0	1	1	0	0	0	4	31	18	26	Brahmin	Yes	Grade 10 (SLC)	CURRENTLY MARRIED
146	49	0	1	31	18	2	2	17	17	7	50	11	49	9	10	888	888	888	0	0	0	888	0	8	12	0	0	18	3	0	0	0	0	0	0	0	0	1	0	0	0	4	60	18	49	Brahmin	No	0	CURRENTLY MARRIED
147	31	1	1	12	19	1	1	17	15	10	50	11	44	11	8	6	8	888	1	1	0	888	1	13	27	1	0	18	5	0	0	0	0	0	0	0	0	1	0	1	1	2	33	19	31	Janjati	Yes	Grade 5	CURRENTLY MARRIED
148	58	0	1	39	19	1	2	19	14	7	57	11	54	13	8	888	888	888	1	0	0	888	1	11	37	1	1	24	3	0	0	0	1	1	1	0	0	0	1	1	1	2	59	19	58	Janjati	No	0	CURRENTLY MARRIED
149	20	3	1	1	20	2	1	19	12	7	60	11	31	10	10	9	8	888	0	1	0	888	0	9	24	1	1	23	3	0	0	0	0	0	0	0	0	1	1	0	0	4	25	20	20	Brahmin	Yes	Grade 10 (SLC)	CURRENTLY MARRIED
150	67	0	2	56	11	4	2	18	13	7	47	10	45	10	9	6	9	888	1	1	0	888	0	11	8	0	0	17	3	0	0	0	0	0	0	0	0	0	0	0	0	4	56	11	67	Brahmin	No	0	PREVIOUSLY MARRIED
151	23	3	1	5	18	2	1	18	17	11	55	12	45	9	11	7	9	888	1	1	0	888	0	13	28	1	0	16	4	0	0	0	0	0	0	0	0	0	0	0	0	1	35	18	23	Dalit	Yes	Grade 11 (10+1)	CURRENTLY MARRIED
152	60	0	1	23	32	1	2	17	16	7	57	13	50	11	9	8	6	888	1	1	0	888	0	11	23	1	0	15	4	0	0	0	0	0	0	0	0	0	0	0	0	1	73	32	60	Dalit	No	0	CURRENTLY MARRIED
153	29	1	1	12	17	1	1	16	16	15	50	12	46	12	9	6	8	888	0	1	0	888	0	14	17	0	0	17	6	0	0	0	1	0	1	0	0	0	0	1	0	1	31	17	29	Dalit	Yes	Grade 5	CURRENTLY MARRIED
154	59	0	1	42	17	1	2	19	22	9	50	13	48	11	8	6	9	888	0	1	0	888	0	14	24	1	1	17	4	1	0	1	1	0	1	1	0	0	1	1	1	1	59	17	59	Dalit	No	0	CURRENTLY MARRIED
155	36	0	1	20	16	1	1	21	16	15	63	15	45	14	12	9	6	888	1	1	0	888	1	9	45	1	0	24	3	0	0	0	0	0	0	0	0	1	0	1	1	2	36	16	36	Janjati	No	0	CURRENTLY MARRIED
156	70	0	1	50	13	1	2	19	21	9	50	14	48	12	10	6	9	6	1	1	0	888	0	10	30	1	0	18	6	1	1	1	1	1	1	1	0	0	1	1	1	2	70	13	70	Janjati	No	0	CURRENTLY MARRIED
157	27	3	1	6	21	2	1	23	12	7	51	13	27	12	12	8	7	888	0	0	0	888	1	12	51	1	0	23	3	0	0	1	0	0	0	1	0	1	1	0	1	3	29	21	27	Chhetri	Yes	Grade 11 (10+1)	CURRENTLY MARRIED
158	47	0	1	30	17	2	2	16	13	7	54	10	53	9	9	7	7	888	0	1	0	888	0	13	8	0	0	18	3	0	0	0	0	0	0	0	0	1	0	0	0	4	54	17	47	Brahmin	No	0	CURRENTLY MARRIED
159	30	2	1	13	17	2	1	16	14	11	57	10	47	11	12	8	6	888	1	1	0	888	0	11	20	0	0	18	3	0	0	0	0	0	0	0	0	0	0	0	0	2	39	17	30	Janjati	Yes	Grade 7	CURRENTLY MARRIED
160	58	0	1	39	19	2	2	16	17	9	51	10	45	12	10	888	888	888	1	1	0	888	0	14	12	0	0	18	3	0	0	0	1	0	1	0	0	0	0	1	1	2	71	19	58	Janjati	No	0	CURRENTLY MARRIED
161	43	0	1	27	16	2	1	19	15	9	51	11	46	11	8	6	9	888	0	1	0	888	0	14	23	1	1	18	3	0	0	0	0	0	0	0	0	1	1	1	1	2	46	16	43	Janjati	No	0	CURRENTLY MARRIED
162	72	0	2	54	18	1	2	20	15	7	48	11	44	10	8	6	9	888	0	0	0	888	0	13	17	0	1	18	3	0	0	0	0	0	0	0	0	0	0	0	1	2	88	18	72	Janjati	No	0	PREVIOUSLY MARRIED
163	21	3	1	2	19	2	1	17	14	13	49	12	46	9	8	6	9	888	0	1	0	888	1	11	9	0	0	18	3	0	0	0	0	0	0	0	0	1	0	0	1	2	28	19	21	Janjati	Yes	Grade 10 (SLC)	CURRENTLY MARRIED
164	58	0	2	31	18	4	2	18	13	13	60	11	53	14	10	6	9	10	1	1	0	888	0	15	46	1	1	24	6	0	0	0	0	0	0	0	0	1	1	0	1	2	52	18	58	Janjati	No	0	PREVIOUSLY MARRIED
165	34	1	1	16	18	2	1	16	17	11	52	11	49	9	8	7	8	888	0	1	0	888	1	10	13	0	0	18	3	0	0	0	0	0	0	0	1	1	0	0	0	1	35	18	34	Dalit	Yes	Grade 4	CURRENTLY MARRIED
166	62	0	1	47	15	1	2	20	17	11	57	10	53	12	12	6	9	888	0	0	0	888	1	11	23	1	1	22	3	0	0	0	0	1	1	0	0	0	1	1	0	1	66	15	62	Dalit	No	0	CURRENTLY MARRIED
167	47	0	1	24	23	1	1	16	14	7	48	11	46	12	8	6	9	888	0	1	0	888	0	16	19	0	0	18	4	0	0	0	1	0	1	0	0	0	1	1	0	1	47	23	47	Dalit	No	0	CURRENTLY MARRIED
168	68	0	1	54	14	1	2	17	16	7	55	12	51	12	11	7	8	888	1	0	0	888	0	8	39	1	1	17	6	0	0	0	0	0	0	0	0	1	0	0	0	1	75	14	68	Dalit	No	0	CURRENTLY MARRIED
169	23	3	1	3	20	2	1	16	15	10	50	10	44	9	10	6	8	888	0	1	0	888	0	12	12	0	0	14	3	0	0	0	0	0	0	0	0	1	0	1	0	2	23	20	23	Janjati	Yes	Grade 11 (10+1)	CURRENTLY MARRIED
170	42	0	1	24	18	1	2	17	16	7	51	14	46	12	11	6	9	15	0	1	0	888	1	14	24	1	0	16	5	0	0	0	0	0	0	0	0	1	1	0	1	2	43	18	42	Janjati	No	0	CURRENTLY MARRIED
171	23	3	1	6	17	2	1	18	13	13	58	13	37	4	12	6	9	888	0	0	0	888	1	6	0	0	0	22	3	0	0	0	0	0	0	0	1	1	0	1	1	3	28	17	23	Chhetri	Yes	Grade 12 (10+1)	CURRENTLY MARRIED
172	52	0	1	34	18	2	2	18	15	11	48	10	43	11	10	6	9	15	0	1	0	888	0	5	18	0	0	18	3	0	0	0	0	0	0	0	0	1	0	0	1	3	57	18	52	Chhetri	No	0	CURRENTLY MARRIED
173	36	3	1	19	17	1	1	18	12	13	53	11	43	11	8	6	9	888	0	0	0	888	1	8	18	0	0	21	3	1	0	1	1	0	1	1	0	0	0	1	1	4	38	17	36	Brahmin	Yes	Grade 12 (10+1)	CURRENTLY MARRIED
174	67	0	2	57	10	2	2	16	14	7	53	10	53	8	8	6	9	888	1	0	0	888	0	9	13	0	1	12	3	0	0	0	0	0	0	0	0	0	0	1	0	4	64	10	67	Brahmin	No	0	PREVIOUSLY MARRIED
175	27	1	1	6	19	2	1	16	15	9	54	11	49	11	10	7	6	888	1	1	0	888	1	13	11	0	0	17	5	1	0	0	1	0	1	1	0	0	0	1	1	2	26	19	27	Janjati	Yes	Grade 3	CURRENTLY MARRIED
176	71	0	1	57	14	1	2	16	17	7	51	10	47	4	8	6	8	888	1	0	0	888	0	12	19	0	1	16	3	0	0	0	0	0	0	0	0	0	0	0	1	2	75	14	71	Janjati	No	0	CURRENTLY MARRIED
177	31	2	1	15	16	1	1	16	13	7	52	9	48	11	10	9	4	888	1	1	0	888	0	15	21	0	0	20	4	0	0	0	0	0	0	0	0	0	0	0	0	4	39	16	31	Brahmin	Yes	Grade 8	CURRENTLY MARRIED
178	60	1	1	43	17	1	2	17	16	9	48	12	47	8	9	8	9	888	0	1	0	888	0	11	12	0	0	18	3	0	0	0	0	0	0	0	1	1	1	0	0	4	68	17	60	Brahmin	Yes	Grade 3	CURRENTLY MARRIED
179	31	2	1	14	17	1	1	16	15	13	46	11	42	10	10	7	7	15	0	1	0	888	0	10	7	0	0	18	3	0	0	0	0	0	0	0	0	1	0	0	0	2	33	17	31	Janjati	Yes	Grade 9	CURRENTLY MARRIED
180	49	0	1	35	14	1	2	19	15	7	65	11	47	4	8	7	8	888	0	1	0	888	0	13	11	0	1	24	3	0	0	0	0	0	0	0	0	0	0	0	1	2	51	14	49	Janjati	No	0	CURRENTLY MARRIED
181	20	2	1	2	18	1	1	23	17	15	53	13	31	10	12	7	8	13	1	0	0	888	1	8	33	1	1	21	3	1	0	1	1	0	1	1	0	0	0	1	1	3	27	18	20	Chhetri	Yes	Grade 8	CURRENTLY MARRIED
182	59	0	1	45	14	1	2	16	15	7	52	11	50	9	8	6	8	888	1	1	0	888	0	14	15	0	0	18	4	0	0	0	0	0	0	0	0	1	0	1	1	3	63	14	59	Chhetri	No	0	CURRENTLY MARRIED
183	26	3	1	10	17	2	1	16	14	7	56	12	42	11	10	9	9	888	0	1	0	888	1	14	10	0	0	18	4	0	0	0	0	0	0	0	0	1	0	0	1	2	28	17	26	Janjati	Yes	Grade 10 (SLC)	CURRENTLY MARRIED
184	63	0	2	35	20	4	2	17	14	7	54	6	54	12	10	6	9	888	1	1	0	888	0	8	18	0	0	16	4	0	0	0	0	0	0	0	0	1	1	0	0	2	65	20	63	Janjati	No	0	PREVIOUSLY MARRIED
185	22	1	1	6	16	2	1	19	12	7	54	11	53	9	9	7	9	888	0	0	0	888	0	8	16	0	0	17	3	0	0	0	0	0	0	0	1	1	0	0	0	1	22	16	22	Dalit	Yes	Grade 2	CURRENTLY MARRIED
186	40	0	1	24	16	1	2	18	12	11	50	11	47	10	11	6	8	888	0	0	0	888	0	15	45	1	1	18	3	0	0	0	0	0	0	0	0	0	1	0	1	1	43	16	40	Dalit	No	0	CURRENTLY MARRIED
187	35	0	1	20	15	2	1	18	14	9	52	14	34	11	6	4	9	888	0	1	0	888	0	12	14	0	1	24	3	0	0	0	0	0	0	0	0	1	0	0	1	2	37	15	35	Janjati	No	0	CURRENTLY MARRIED
188	61	0	1	44	14	1	2	20	12	7	57	12	44	9	6	8	6	15	0	0	0	888	0	6	23	1	0	18	3	0	0	1	0	0	0	1	1	1	1	1	1	2	78	14	61	Janjati	No	0	CURRENTLY MARRIED
189	28	3	1	8	20	2	1	21	15	11	56	15	40	13	13	9	6	888	1	1	0	888	0	14	37	1	1	22	3	1	0	1	1	0	1	1	0	0	1	1	1	4	30	20	28	Brahmin	Yes	Grade 10 (SLC)	CURRENTLY MARRIED
190	60	0	1	45	15	1	2	16	14	7	49	11	48	10	10	7	8	888	0	1	0	888	0	16	23	1	0	18	3	0	0	0	1	0	1	0	0	0	0	1	0	4	68	15	60	Brahmin	No	0	CURRENTLY MARRIED
191	31	2	1	16	15	1	1	18	13	7	50	10	51	4	9	7	8	888	0	0	0	888	0	9	10	0	0	15	3	0	0	0	0	0	0	0	0	0	0	0	1	3	34	15	31	Chhetri	Yes	Grade 6	CURRENTLY MARRIED
192	52	0	1	32	14	1	2	16	16	7	54	10	53	8	8	6	9	888	0	1	0	888	0	10	12	0	0	18	3	0	0	0	0	0	0	0	1	1	0	0	1	3	51	14	52	Chhetri	No	0	CURRENTLY MARRIED
193	26	2	1	6	20	1	1	16	19	7	53	11	50	10	8	6	8	11	0	0	0	888	0	9	14	0	0	18	3	0	0	0	0	0	0	0	0	1	1	0	1	3	28	20	26	Chhetri	Yes	Grade 8	CURRENTLY MARRIED
194	72	0	1	58	14	1	2	16	17	7	51	10	50	10	8	6	8	888	0	0	0	888	0	8	14	0	0	18	3	0	0	0	0	0	0	0	0	0	0	0	0	3	76	14	72	Chhetri	No	0	CURRENTLY MARRIED
195	25	3	1	11	14	2	1	17	14	12	56	15	48	10	11	6	9	888	1	1	0	888	0	12	12	0	0	18	3	0	0	0	0	0	0	0	0	1	0	1	1	2	29	14	25	Janjati	Yes	Grade 11 (10+1)	CURRENTLY MARRIED
196	53	0	1	33	20	1	2	16	13	7	48	10	52	8	8	6	6	10	1	0	0	888	0	11	15	0	0	18	3	0	0	0	1	0	1	0	0	1	0	1	1	2	53	20	53	Janjati	No	0	CURRENTLY MARRIED
197	23	3	1	4	19	1	1	19	13	7	57	11	30	4	7	9	6	888	0	0	0	888	0	10	9	0	0	22	3	0	0	0	0	0	0	0	0	1	0	0	0	3	27	19	23	Chhetri	Yes	Grade 12 (10+1)	CURRENTLY MARRIED
198	49	0	1	31	18	1	2	19	15	7	60	14	44	8	8	8	7	888	0	0	0	888	0	11	25	1	0	24	3	0	0	1	1	0	1	1	0	0	1	0	1	3	69	18	49	Chhetri	No	0	CURRENTLY MARRIED
199	35	2	1	19	15	2	1	16	16	7	48	10	46	8	8	9	8	888	0	0	0	888	1	12	12	0	0	18	3	0	0	0	0	0	0	0	0	1	0	0	1	2	44	15	35	Janjati	Yes	Grade 7	CURRENTLY MARRIED
200	64	0	1	46	19	1	2	19	17	7	57	12	47	8	8	6	9	888	0	0	0	888	0	15	10	0	0	24	3	0	0	0	0	1	1	0	0	0	0	1	0	2	62	19	64	Janjati	No	0	CURRENTLY MARRIED
[truncated: 169 more columns]
